# Supplementary material for: The Ameliorative Effect of Coumarin on Copper Toxicity in Citrus sinensis: Insights from Growth, Nutrient Uptake, Oxidative Damage, and Photosynthetic Performance
Source: Plants (Basel). 2024 Dec 22;13(24):3584. doi: 10.3390/plants13243584 (PMC11678025; doi:10.3390/plants13243584)
Supplement: Supplementary file 1 [file plants-13-03584-s001.zip]

Archive with 3 entries (3 files):
- 2024HuangPlantsFigures S1-S2.pdf
- 2024HuangPlantsTable S1.xlsx
- 2024HuangTable S2.pdf
