# Supplementary material for: The Ameliorative Effect of Coumarin on Copper Toxicity in Citrus sinensis: Insights from Growth, Nutrient Uptake, Oxidative Damage, and Photosynthetic Performance
Source: Plants (Basel). 2024 Dec 22;13(24):3584. doi: 10.3390/plants13243584 (PMC11678025; doi:10.3390/plants13243584)
Supplement: Supplementary file 1 [file plants-13-03584-s001.zip › 2024HuangPlantsTable S1.xlsx]

## Sheet: Table S1
Table S1. Pearson correlation coefficient matrix for the mean values of 144 physiological parameters in eight Cu and COU treatment combinations
	Root DW	Stem DW	Leaf DW	Shoot DW	Whole plant DW	R/S DW	Chl a	Chl b	Chl a/b	Car	Chl a+b	Car/Chl a+b	ACO2	gs	Ci	Fo	Fm	Fv/Fm	Fv/Fo	VJ	VI	Mo	ETo/ABS	REo/ABS	TRo/RC	ETo/TRo	DIo/RC	REo/TRo	MAIP	PIabs,total	Leaf Cu concentration	Leaf B concentration	Leaf Zn concentration	Leaf Fe concentration	Leaf Mn concentration	Leaf N concentration	Leaf P concentration	Leaf K concentration	Leaf Ca concentration	Leaf Mg concentration	Leaf S concentration	Stem Cu concentration	Stem B concentration	Stem Zn concentration	Stem Fe concentration	Stem Mn concentration	Stem N concentration	Stem P concentration	Stem K concentration
Root DW	1	0.85408*	0.80162*	0.83718*	0.89787*	-0.48634	0.85202*	0.78625*	-0.613	0.86747*	0.83617*	-0.76571*	0.84217*	0.28089	-0.44698	-0.77741*	0.78020*	0.86044*	0.85944*	-0.85559*	-0.88040*	-0.91989*	0.86703*	0.88413*	-0.95876*	0.85564*	-0.88624*	0.88047*	0.88363*	0.91015*	-0.81688*	0.91447*	0.85301*	0.93356*	-0.76297*	0.82363*	0.76725*	0.22321	0.70635	0.53613	-0.22958	-0.86244*	0.13507	-0.80607*	-0.38985	-0.48233	0.6491	0.52325	-0.71846*
Stem DW	0.85408*	1	0.98627*	0.99808*	0.99466*	-0.86278*	0.89698*	0.86400*	-0.73988*	0.84346*	0.89129*	-0.89587*	0.87517*	0.15148	-0.59451	-0.91115*	0.82316*	0.96262*	0.96001*	-0.88475*	-0.91265*	-0.91859*	0.91553*	0.93125*	-0.91021*	0.88457*	-0.96380*	0.91254*	0.90935*	0.92346*	-0.92519*	0.88035*	0.95950*	0.93321*	-0.89238*	0.71408*	0.91772*	-0.22845	0.81093*	0.4892	-0.32226	-0.93663*	0.13633	-0.88400*	-0.54781	-0.63281	0.69199	0.5882	-0.81966*
Leaf DW	0.80162*	0.98627*	1	0.99460*	0.97979*	-0.88494*	0.85688*	0.83268*	-0.72906*	0.78074*	0.85367*	-0.88450*	0.82622*	0.05011	-0.60433	-0.88963*	0.74928*	0.91220*	0.90967*	-0.81339*	-0.85937*	-0.85649*	0.84928*	0.87840*	-0.85505*	0.81309*	-0.91324*	0.85923*	0.85521*	0.86756*	-0.89248*	0.80232*	0.91147*	0.89155*	-0.88600*	0.66137	0.88702*	-0.36203	0.73837*	0.45881	-0.32269	-0.90745*	0.12406	-0.91816*	-0.55973	-0.61929	0.71317*	0.52833	-0.77444*
Shoot DW	0.83718*	0.99808*	0.99460*	1	0.99230*	-0.87387*	0.88484*	0.85505*	-0.73822*	0.82268*	0.88007*	-0.89450*	0.85965*	0.11398	-0.60011	-0.90602*	0.79813*	0.94683*	0.94424*	-0.86086*	-0.89562*	-0.89828*	0.89365*	0.91445*	-0.89248*	0.86063*	-0.94796*	0.89551*	0.89199*	0.90549*	-0.91592*	0.85395*	0.94460*	0.92061*	-0.89287*	0.69663	0.90918*	-0.27925	0.78635*	0.47939	-0.32346	-0.92871*	0.13217	-0.89966*	-0.55405	-0.62978	0.70216	0.56766	-0.80536*
Whole plant DW	0.89787*	0.99466*	0.97979*	0.99230*	1	-0.81457*	0.90299*	0.86279*	-0.72790*	0.85638*	0.89515*	-0.89211*	0.88672*	0.15154	-0.59106	-0.90311*	0.81733*	0.95527*	0.95177*	-0.88124*	-0.91430*	-0.92752*	0.91116*	0.93116*	-0.93278*	0.88108*	-0.96258*	0.91422*	0.91199*	0.92966*	-0.91771*	0.89419*	0.95304*	0.95112*	-0.88792*	0.75187*	0.90216*	-0.17111	0.79083*	0.50031	-0.31639	-0.94332*	0.14282	-0.90527*	-0.546	-0.62623	0.71228*	0.57464	-0.81409*
R/S DW	-0.48634	-0.86278*	-0.88494*	-0.87387*	-0.81457*	1	-0.70635	-0.7064	0.65249	-0.59656	-0.70977*	0.79729*	-0.73437*	0.04222	0.65131	0.79752*	-0.63856	-0.80578*	-0.79224*	0.65549	0.67381	0.6669	-0.7024	-0.70741*	0.62721	-0.65518	0.78986*	-0.67358	-0.66426	-0.66786	0.76473*	-0.62932	-0.81169*	-0.69317	0.77898*	-0.49108	-0.80847*	0.5548	-0.69816	-0.27789	0.39886	0.77792*	-0.13741	0.73265*	0.65975	0.71550*	-0.58146	-0.5162	0.71548*
Chl a	0.85202*	0.89698*	0.85688*	0.88484*	0.90299*	-0.70635	1	0.97730*	-0.84707*	0.97019*	0.99793*	-0.94290*	0.87608*	0.4571	-0.35472	-0.96820*	0.64198	0.90370*	0.90252*	-0.87727*	-0.90171*	-0.91780*	0.89413*	0.90946*	-0.92069*	0.87730*	-0.91420*	0.90176*	0.90111*	0.90681*	-0.97391*	0.84505*	0.94385*	0.97710*	-0.94167*	0.82845*	0.97078*	-0.04456	0.93635*	0.76976*	-0.61146	-0.96880*	-0.14085	-0.84282*	-0.40254	-0.65114	0.84963*	0.84050*	-0.69597
Chl b	0.78625*	0.86400*	0.83268*	0.85505*	0.86279*	-0.7064	0.97730*	1	-0.94016*	0.90892*	0.98890*	-0.97158*	0.82377*	0.40307	-0.34902	-0.93373*	0.59222	0.85489*	0.86014*	-0.86620*	-0.88428*	-0.89642*	0.87278*	0.88500*	-0.89094*	0.86616*	-0.86432*	0.88430*	0.88410*	0.87939*	-0.95922*	0.75685*	0.88888*	0.93041*	-0.94869*	0.73225*	0.97995*	-0.14256	0.91609*	0.75625*	-0.66057	-0.91078*	-0.29596	-0.83034*	-0.339	-0.61122	0.82813*	0.80861*	-0.66084
Chl a/b	-0.613	-0.73988*	-0.72906*	-0.73822*	-0.72790*	0.65249	-0.84707*	-0.94016*	1	-0.71843*	-0.87940*	0.93180*	-0.67191	-0.24619	0.33563	0.79085*	-0.46519	-0.70114	-0.71511*	0.76581*	0.77402*	0.78032*	-0.75693*	-0.76434*	0.76457*	-0.76564*	0.70890*	-0.77399*	-0.77432*	-0.75435*	0.84396*	-0.54778	-0.71921*	-0.77095*	0.87499*	-0.51374	-0.90122*	0.30141	-0.78693*	-0.64493	0.67164	0.73608*	0.49929	0.74886*	0.22889	0.50219	-0.71991*	-0.66562	0.55078
Car	0.86747*	0.84346*	0.78074*	0.82268*	0.85638*	-0.59656	0.97019*	0.90892*	-0.71843*	1	0.95627*	-0.83585*	0.83365*	0.60241	-0.2282	-0.93650*	0.64726	0.88699*	0.88725*	-0.86628*	-0.88649*	-0.89707*	0.88143*	0.89379*	-0.89690*	0.86644*	-0.89447*	0.88659*	0.88711*	0.89771*	-0.94136*	0.88110*	0.93167*	0.95897*	-0.86430*	0.84655*	0.90929*	0.13322	0.93576*	0.80785*	-0.51262	-0.94491*	-0.04991	-0.74395*	-0.31765	-0.56693	0.78706*	0.86227*	-0.6558
Chl a+b	0.83617*	0.89129*	0.85367*	0.88007*	0.89515*	-0.70977*	0.99793*	0.98890*	-0.87940*	0.95627*	1	-0.95615*	0.86443*	0.4429	-0.3547	-0.96241*	0.62997	0.89324*	0.89401*	-0.87814*	-0.90077*	-0.91573*	0.89196*	0.90642*	-0.91610*	0.87815*	-0.90347*	0.90081*	0.90029*	0.90286*	-0.97415*	0.82235*	0.93171*	0.96764*	-0.94834*	0.80325*	0.97824*	-0.07451	0.93471*	0.76937*	-0.62931	-0.95586*	-0.1886	-0.84309*	-0.38519	-0.64217	0.84720*	0.83487*	-0.68866
Car/Chl a+b	-0.76571*	-0.89587*	-0.88450*	-0.89450*	-0.89211*	0.79729*	-0.94290*	-0.97158*	0.93180*	-0.83585*	-0.95615*	1	-0.87539*	-0.19886	0.53568	0.91135*	-0.61342	-0.85699*	-0.85156*	0.82235*	0.84315*	0.87312*	-0.84077*	-0.85296*	0.88022*	-0.82221*	0.87183*	-0.84311*	-0.84088*	-0.84250*	0.91999*	-0.74086*	-0.88411*	-0.91578*	0.94717*	-0.73655*	-0.95978*	0.25405	-0.84949*	-0.60544	0.66641	0.91390*	0.21756	0.89201*	0.51506	0.72575*	-0.82953*	-0.71318*	0.72294*
ACO2	0.84217*	0.87517*	0.82622*	0.85965*	0.88672*	-0.73437*	0.87608*	0.82377*	-0.67191	0.83365*	0.86443*	-0.87539*	1	0.15723	-0.70658	-0.84772*	0.76230*	0.90518*	0.87681*	-0.80467*	-0.80560*	-0.87822*	0.84003*	0.83336*	-0.90614*	0.80474*	-0.92970*	0.80561*	0.80196*	0.82919*	-0.82221*	0.90176*	0.91169*	0.91829*	-0.82888*	0.91234*	0.83400*	0.0625	0.79973*	0.41182	-0.5258	-0.92859*	0.18507	-0.81861*	-0.74635*	-0.86326*	0.73455*	0.6568	-0.79765*
gs	0.28089	0.15148	0.05011	0.11398	0.15154	0.04222	0.4571	0.40307	-0.24619	0.60241	0.4429	-0.19886	0.15723	1	0.55521	-0.39276	0.0849	0.26886	0.28711	-0.35989	-0.33431	-0.30956	0.33921	0.32236	-0.26685	0.36047	-0.25535	0.33455	0.34014	0.3335	-0.41827	0.32624	0.37334	0.3703	-0.23752	0.30564	0.38589	0.44303	0.60682	0.75229*	-0.2861	-0.34625	-0.33013	0.03691	0.34966	0.02643	0.25267	0.69492	-0.13698
Ci	-0.44698	-0.59451	-0.60433	-0.60011	-0.59106	0.65131	-0.35472	-0.34902	0.33563	-0.2282	-0.3547	0.53568	-0.70658	0.55521	1	0.37755	-0.6401	-0.5672	-0.52948	0.42655	0.41694	0.49879	-0.46821	-0.45252	0.52975	-0.42627	0.58971	-0.41676	-0.40918	-0.43695	0.34898	-0.52999	-0.49083	-0.45171	0.45335	-0.48346	-0.39378	0.2091	-0.24902	0.28144	0.16292	0.48037	-0.43949	0.59362	0.87205*	0.72844*	-0.30056	-0.03002	0.61002
Fo	-0.77741*	-0.91115*	-0.88963*	-0.90602*	-0.90311*	0.79752*	-0.96820*	-0.93373*	0.79085*	-0.93650*	-0.96241*	0.91135*	-0.84772*	-0.39276	0.37755	1	-0.63463	-0.91917*	-0.91811*	0.85185*	0.89153*	0.88025*	-0.87911*	-0.90447*	0.86732*	-0.85176*	0.91733*	-0.89153*	-0.88769*	-0.88798*	0.98073*	-0.82916*	-0.94007*	-0.93587*	0.96523*	-0.79780*	-0.96279*	0.18151	-0.92369*	-0.75228*	0.58746	0.96412*	0.01545	0.85168*	0.43983	0.66243	-0.86474*	-0.85425*	0.62591
Fm	0.78020*	0.82316*	0.74928*	0.79813*	0.81733*	-0.63856	0.64198	0.59222	-0.46519	0.64726	0.62997	-0.61342	0.76230*	0.0849	-0.6401	-0.63463	1	0.88672*	0.88728*	-0.87811*	-0.84404*	-0.86395*	0.88918*	0.85984*	-0.82675*	0.87811*	-0.88095*	0.84395*	0.84229*	0.86069*	-0.6988	0.90149*	0.80461*	0.73021*	-0.61381	0.56083	0.67354	0.11915	0.65291	0.16236	0.06103	-0.68743	0.40793	-0.5597	-0.45304	-0.4362	0.26619	0.34045	-0.77094*
Fv/Fm	0.86044*	0.96262*	0.91220*	0.94683*	0.95527*	-0.80578*	0.90370*	0.85489*	-0.70114	0.88699*	0.89324*	-0.85699*	0.90518*	0.26886	-0.5672	-0.91917*	0.88672*	1	0.99732*	-0.94757*	-0.95353*	-0.96101*	0.97149*	0.97100*	-0.93697*	0.94753*	-0.99718*	0.95349*	0.95011*	0.96129*	-0.93565*	0.95645*	0.97282*	0.93147*	-0.88559*	0.77423*	0.91376*	-0.04319	0.88128*	0.52016	-0.32848	-0.92999*	0.21148	-0.79562*	-0.51847	-0.63924	0.65603	0.68306	-0.77381*
Fv/Fo	0.85944*	0.96001*	0.90967*	0.94424*	0.95177*	-0.79224*	0.90252*	0.86014*	-0.71511*	0.88725*	0.89401*	-0.85156*	0.87681*	0.28711	-0.52948	-0.91811*	0.88728*	0.99732*	1	-0.96290*	-0.96988*	-0.96774*	0.98218*	0.98340*	-0.93771*	0.96283*	-0.99164*	0.96984*	0.96698*	0.97433*	-0.94504*	0.94814*	0.96453*	0.92545*	-0.88986*	0.74364*	0.91880*	-0.05278	0.88350*	0.54447	-0.30595	-0.91623*	0.18407	-0.78775*	-0.45909	-0.58704	0.64394	0.68115	-0.75182*
VJ	-0.85559*	-0.88475*	-0.81339*	-0.86086*	-0.88124*	0.65549	-0.87727*	-0.86620*	0.76581*	-0.86628*	-0.87814*	0.82235*	-0.80467*	-0.35989	0.42655	0.85185*	-0.87811*	-0.94757*	-0.96290*	1	0.98877*	0.98384*	-0.99631*	-0.98747*	0.94428*	-1.00000*	0.94245*	-0.98877*	-0.98896*	-0.98657*	0.92200*	-0.91213*	-0.89716*	-0.88619*	0.85495*	-0.67055	-0.89735*	-0.05839	-0.87745*	-0.58056	0.27945	0.83207*	-0.03946	0.70379	0.27503	0.44594	-0.56543	-0.66366	0.68391
VI	-0.88040*	-0.91265*	-0.85937*	-0.89562*	-0.91430*	0.67381	-0.90171*	-0.88428*	0.77402*	-0.88649*	-0.90077*	0.84315*	-0.80560*	-0.33431	0.41694	0.89153*	-0.84404*	-0.95353*	-0.96988*	0.98877*	1	0.98498*	-0.98988*	-0.99790*	0.95563*	-0.98869*	0.94962*	-1.00000*	-0.99988*	-0.99712*	0.94977*	-0.90853*	-0.90503*	-0.91208*	0.89923*	-0.69831	-0.91184*	0.00684	-0.86487*	-0.63176	0.29876	0.86455*	-0.04952	0.77842*	0.2804	0.44621	-0.64522	-0.67485	0.65142
Mo	-0.91989*	-0.91859*	-0.85649*	-0.89828*	-0.92752*	0.6669	-0.91780*	-0.89642*	0.78032*	-0.89707*	-0.91573*	0.87312*	-0.87822*	-0.30956	0.49879	0.88025*	-0.86395*	-0.96101*	-0.96774*	0.98384*	0.98498*	1	-0.98824*	-0.98766*	0.98742*	-0.98383*	0.96765*	-0.98499*	-0.98521*	-0.99130*	0.93281*	-0.93880*	-0.92453*	-0.94289*	0.88778*	-0.76800*	-0.90981*	-0.06743	-0.86641*	-0.58184	0.34511	0.89164*	-0.05452	0.79497*	0.38152	0.54124	-0.65642	-0.66518	0.72657*
ETo/ABS	0.86703*	0.91553*	0.84928*	0.89365*	0.91116*	-0.7024	0.89413*	0.87278*	-0.75693*	0.88143*	0.89196*	-0.84077*	0.84003*	0.33921	-0.46821	-0.87911*	0.88918*	0.97149*	0.98218*	-0.99631*	-0.98988*	-0.98824*	1	0.99355*	-0.95274*	0.99629*	-0.96704*	0.98987*	0.98913*	0.99044*	-0.93568*	0.93353*	0.92711*	0.90843*	-0.87243*	0.70564	0.91141*	0.03129	0.88729*	0.57125	-0.29528	-0.86764*	0.08512	-0.73709*	-0.34281	-0.5019	0.59655	0.67528	-0.71574*
REo/ABS	0.88413*	0.93125*	0.87840*	0.91445*	0.93116*	-0.70741*	0.90946*	0.88500*	-0.76434*	0.89379*	0.90642*	-0.85296*	0.83336*	0.32236	-0.45252	-0.90447*	0.85984*	0.97100*	0.98340*	-0.98747*	-0.99790*	-0.98766*	0.99355*	1	-0.95952*	0.98740*	-0.96739*	0.99789*	0.99709*	0.99744*	-0.95426*	0.92606*	0.92699*	0.92405*	-0.90328*	0.72020*	0.91939*	-0.01514	0.87454*	0.61271	-0.30655	-0.88588*	0.08466	-0.78930*	-0.33388	-0.49077	0.65293	0.68083	-0.68382
TRo/RC	-0.95876*	-0.91021*	-0.85505*	-0.89248*	-0.93278*	0.62721	-0.92069*	-0.89094*	0.76457*	-0.89690*	-0.91610*	0.88022*	-0.90614*	-0.26685	0.52975	0.86732*	-0.82675*	-0.93697*	-0.93771*	0.94428*	0.95563*	0.98742*	-0.95274*	-0.95952*	1	-0.94428*	0.95453*	-0.95567*	-0.95649*	-0.96957*	0.90854*	-0.93503*	-0.91063*	-0.96160*	0.88116*	-0.82734*	-0.88367*	-0.10263	-0.82303*	-0.5713	0.37551	0.90637*	-0.06048	0.84225*	0.43591	0.58209	-0.70607	-0.63809	0.73023*
ETo/TRo	0.85564*	0.88457*	0.81309*	0.86063*	0.88108*	-0.65518	0.87730*	0.86616*	-0.76564*	0.86644*	0.87815*	-0.82221*	0.80474*	0.36047	-0.42627	-0.85176*	0.87811*	0.94753*	0.96283*	-1.00000*	-0.98869*	-0.98383*	0.99629*	0.98740*	-0.94428*	1	-0.94242*	0.98869*	0.98889*	0.98652*	-0.92191*	0.91226*	0.89720*	0.88622*	-0.85473*	0.67073	0.89727*	0.05911	0.87762*	0.58066	-0.27952	-0.83207*	0.03941	-0.70344	-0.27495	-0.44599	0.56528	0.66388	-0.68403
DIo/RC	-0.88624*	-0.96380*	-0.91324*	-0.94796*	-0.96258*	0.78986*	-0.91420*	-0.86432*	0.70890*	-0.89447*	-0.90347*	0.87183*	-0.92970*	-0.25535	0.58971	0.91733*	-0.88095*	-0.99718*	-0.99164*	0.94245*	0.94962*	0.96765*	-0.96704*	-0.96739*	0.95453*	-0.94242*	1	-0.94959*	-0.94664*	-0.96092*	0.93154*	-0.96369*	-0.97433*	-0.94839*	0.88868*	-0.80811*	-0.91180*	0.01592	-0.87350*	-0.51672	0.35218	0.94229*	-0.20293	0.81824*	0.54677	0.6667	-0.67887	-0.67792	0.78782*
REo/TRo	0.88047*	0.91254*	0.85923*	0.89551*	0.91422*	-0.67358	0.90176*	0.88430*	-0.77399*	0.88659*	0.90081*	-0.84311*	0.80561*	0.33455	-0.41676	-0.89153*	0.84395*	0.95349*	0.96984*	-0.98877*	-1.00000*	-0.98499*	0.98987*	0.99789*	-0.95567*	0.98869*	-0.94959*	1	0.99988*	0.99712*	-0.94977*	0.90856*	0.90500*	0.91211*	-0.89922*	0.69845	0.91181*	-0.00653	0.86492*	0.63194	-0.29887	-0.86456*	0.04945	-0.77836*	-0.28028	-0.44618	0.6453	0.67499	-0.6513
MAIP	0.88363*	0.90935*	0.85521*	0.89199*	0.91199*	-0.66426	0.90111*	0.88410*	-0.77432*	0.88711*	0.90029*	-0.84088*	0.80196*	0.34014	-0.40918	-0.88769*	0.84229*	0.95011*	0.96698*	-0.98896*	-0.99988*	-0.98521*	0.98913*	0.99709*	-0.95649*	0.98889*	-0.94664*	0.99988*	1	0.99730*	-0.94796*	0.90727*	0.90227*	0.91198*	-0.89573*	0.69643	0.90965*	0.00167	0.86304*	0.63484	-0.29521	-0.86174*	0.04226	-0.77554*	-0.27087	-0.43792	0.64216	0.67225	-0.6505
PIabs,total	0.91015*	0.92346*	0.86756*	0.90549*	0.92966*	-0.66786	0.90681*	0.87939*	-0.75435*	0.89771*	0.90286*	-0.84250*	0.82919*	0.3335	-0.43695	-0.88798*	0.86069*	0.96129*	0.97433*	-0.98657*	-0.99712*	-0.99130*	0.99044*	0.99744*	-0.96957*	0.98652*	-0.96092*	0.99712*	0.99730*	1	-0.94376*	0.93095*	0.91966*	0.92983*	-0.88682*	0.72652*	0.90532*	0.02944	0.85971*	0.61435	-0.28349	-0.88057*	0.07748	-0.78694*	-0.31391	-0.46694	0.64342	0.66079	-0.68918
Leaf Cu concentration	-0.81688*	-0.92519*	-0.89248*	-0.91592*	-0.91771*	0.76473*	-0.97391*	-0.95922*	0.84396*	-0.94136*	-0.97415*	0.91999*	-0.82221*	-0.41827	0.34898	0.98073*	-0.6988	-0.93565*	-0.94504*	0.92200*	0.94977*	0.93281*	-0.93568*	-0.95426*	0.90854*	-0.92191*	0.93154*	-0.94977*	-0.94796*	-0.94376*	1	-0.84571*	-0.94248*	-0.94418*	0.96322*	-0.73832*	-0.98323*	0.14933	-0.93671*	-0.75784*	0.51161	0.93943*	0.08316	0.83106*	0.33441	0.5629	-0.79705*	-0.81607*	0.65264
Leaf B concentration	0.91447*	0.88035*	0.80232*	0.85395*	0.89419*	-0.62932	0.84505*	0.75685*	-0.54778	0.88110*	0.82235*	-0.74086*	0.90176*	0.32624	-0.52999	-0.82916*	0.90149*	0.95645*	0.94814*	-0.91213*	-0.90853*	-0.93880*	0.93353*	0.92606*	-0.93503*	0.91226*	-0.96369*	0.90856*	0.90727*	0.93095*	-0.84571*	1	0.92599*	0.90950*	-0.77119*	0.84081*	0.79930*	0.22972	0.81652*	0.47234	-0.22672	-0.88532*	0.33254	-0.70829*	-0.50403	-0.59759	0.58003	0.63166	-0.75027*
Leaf Zn concentration	0.85301*	0.95950*	0.91147*	0.94460*	0.95304*	-0.81169*	0.94385*	0.88888*	-0.71921*	0.93167*	0.93171*	-0.88411*	0.91169*	0.37334	-0.49083	-0.94007*	0.80461*	0.97282*	0.96453*	-0.89716*	-0.90503*	-0.92453*	0.92711*	0.92699*	-0.91063*	0.89720*	-0.97433*	0.90500*	0.90227*	0.91966*	-0.94248*	0.92599*	1	0.96101*	-0.87270*	0.79728*	0.93806*	-0.04855	0.91732*	0.58497	-0.41603	-0.97223*	0.1058	-0.79453*	-0.53266	-0.68667	0.70397	0.73872*	-0.83481*
Leaf Fe concentration	0.93356*	0.93321*	0.89155*	0.92061*	0.95112*	-0.69317	0.97710*	0.93041*	-0.77095*	0.95897*	0.96764*	-0.91578*	0.91829*	0.3703	-0.45171	-0.93587*	0.73021*	0.93147*	0.92545*	-0.88619*	-0.91208*	-0.94289*	0.90843*	0.92405*	-0.96160*	0.88622*	-0.94839*	0.91211*	0.91198*	0.92983*	-0.94418*	0.90950*	0.96101*	1	-0.90393*	0.86693*	0.92865*	0.02398	0.87803*	0.66855	-0.4863	-0.98011*	0.00259	-0.87262*	-0.48053	-0.65915	0.80460*	0.73672*	-0.76988*
Leaf Mn concentration	-0.76297*	-0.89238*	-0.88600*	-0.89287*	-0.88792*	0.77898*	-0.94167*	-0.94869*	0.87499*	-0.86430*	-0.94834*	0.94717*	-0.82888*	-0.23752	0.45335	0.96523*	-0.61381	-0.88559*	-0.88986*	0.85495*	0.89923*	0.88778*	-0.87243*	-0.90328*	0.88116*	-0.85473*	0.88868*	-0.89922*	-0.89573*	-0.88682*	0.96322*	-0.77119*	-0.87270*	-0.90393*	1	-0.75297*	-0.95392*	0.26141	-0.85948*	-0.70857*	0.61988	0.91132*	0.09467	0.90374*	0.42037	0.63779	-0.88006*	-0.78252*	0.55674
Leaf N concentration	0.82363*	0.71408*	0.66137	0.69663	0.75187*	-0.49108	0.82845*	0.73225*	-0.51374	0.84655*	0.80325*	-0.73655*	0.91234*	0.30564	-0.48346	-0.79780*	0.56083	0.77423*	0.74364*	-0.67055	-0.69831	-0.76800*	0.70564	0.72020*	-0.82734*	0.67073	-0.80811*	0.69845	0.69643	0.72652*	-0.73832*	0.84081*	0.79728*	0.86693*	-0.75297*	1	0.70399	0.26972	0.72300*	0.55094	-0.57355	-0.87705*	0.20805	-0.75504*	-0.63032	-0.78463*	0.81420*	0.72356*	-0.5687
Leaf P concentration	0.76725*	0.91772*	0.88702*	0.90918*	0.90216*	-0.80847*	0.97078*	0.97995*	-0.90122*	0.90929*	0.97824*	-0.95978*	0.83400*	0.38589	-0.39378	-0.96279*	0.67354	0.91376*	0.91880*	-0.89735*	-0.91184*	-0.90981*	0.91141*	0.91939*	-0.88367*	0.89727*	-0.91180*	0.91181*	0.90965*	0.90532*	-0.98323*	0.79930*	0.93806*	0.92865*	-0.95392*	0.70399	1	-0.2092	0.94458*	0.70998*	-0.58295	-0.93013*	-0.17792	-0.81770*	-0.38389	-0.62457	0.78153*	0.80609*	-0.70962*
Leaf K concentration	0.22321	-0.22845	-0.36203	-0.27925	-0.17111	0.5548	-0.04456	-0.14256	0.30141	0.13322	-0.07451	0.25405	0.0625	0.44303	0.2091	0.18151	0.11915	-0.04319	-0.05278	-0.05839	0.00684	-0.06743	0.03129	-0.01514	-0.10263	0.05911	0.01592	-0.00653	0.00167	0.02944	0.14933	0.22972	-0.04855	0.02398	0.26141	0.26972	-0.2092	1	0.01767	0.03313	0.16603	0.07111	0.18729	0.31772	0.15555	0.11026	-0.20411	0.05981	0.02871
Leaf Ca concentration	0.70635	0.81093*	0.73837*	0.78635*	0.79083*	-0.69816	0.93635*	0.91609*	-0.78693*	0.93576*	0.93471*	-0.84949*	0.79973*	0.60682	-0.24902	-0.92369*	0.65291	0.88128*	0.88350*	-0.87745*	-0.86487*	-0.86641*	0.88729*	0.87454*	-0.82303*	0.87762*	-0.87350*	0.86492*	0.86304*	0.85971*	-0.93671*	0.81652*	0.91732*	0.87803*	-0.85948*	0.72300*	0.94458*	0.01767	1	0.75175*	-0.58158	-0.88654*	-0.13719	-0.63229	-0.31016	-0.59941	0.6962	0.90924*	-0.65577
Leaf Mg concentration	0.53613	0.4892	0.45881	0.47939	0.50031	-0.27789	0.76976*	0.75625*	-0.64493	0.80785*	0.76937*	-0.60544	0.41182	0.75229*	0.28144	-0.75228*	0.16236	0.52016	0.54447	-0.58056	-0.63176	-0.58184	0.57125	0.61271	-0.5713	0.58066	-0.51672	0.63194	0.63484	0.61435	-0.75784*	0.47234	0.58497	0.66855	-0.70857*	0.55094	0.70998*	0.03313	0.75175*	1	-0.58912	-0.65195	-0.40978	-0.51493	0.15827	-0.19751	0.75355*	0.86181*	-0.16476
Leaf S concentration	-0.22958	-0.32226	-0.32269	-0.32346	-0.31639	0.39886	-0.61146	-0.66057	0.67164	-0.51262	-0.62931	0.66641	-0.5258	-0.2861	0.16292	0.58746	0.06103	-0.32848	-0.30595	0.27945	0.29876	0.34511	-0.29528	-0.30655	0.37551	-0.27952	0.35218	-0.29887	-0.29521	-0.28349	0.51161	-0.22672	-0.41603	-0.4863	0.61988	-0.57355	-0.58295	0.16603	-0.58158	-0.58912	1	0.54463	0.47959	0.49559	0.36409	0.68774	-0.78491*	-0.74895*	0.18778
Stem Cu concentration	-0.86244*	-0.93663*	-0.90745*	-0.92871*	-0.94332*	0.77792*	-0.96880*	-0.91078*	0.73608*	-0.94491*	-0.95586*	0.91390*	-0.92859*	-0.34625	0.48037	0.96412*	-0.68743	-0.92999*	-0.91623*	0.83207*	0.86455*	0.89164*	-0.86764*	-0.88588*	0.90637*	-0.83207*	0.94229*	-0.86456*	-0.86174*	-0.88057*	0.93943*	-0.88532*	-0.97223*	-0.98011*	0.91132*	-0.87705*	-0.93013*	0.07111	-0.88654*	-0.65195	0.54463	1	-0.05963	0.87580*	0.57366	0.74687*	-0.84130*	-0.77676*	0.76343*
Stem B concentration	0.13507	0.13633	0.12406	0.13217	0.14282	-0.13741	-0.14085	-0.29596	0.49929	-0.04991	-0.1886	0.21756	0.18507	-0.33013	-0.43949	0.01545	0.40793	0.21148	0.18407	-0.03946	-0.04952	-0.05452	0.08512	0.08466	-0.06048	0.03941	-0.20293	0.04945	0.04226	0.07748	0.08316	0.33254	0.1058	0.00259	0.09467	0.20805	-0.17792	0.18729	-0.13719	-0.40978	0.47959	-0.05963	1	-0.02429	-0.44931	-0.16357	-0.15805	-0.20402	-0.09643
Stem Zn concentration	-0.80607*	-0.88400*	-0.91816*	-0.89966*	-0.90527*	0.73265*	-0.84282*	-0.83034*	0.74886*	-0.74395*	-0.84309*	0.89201*	-0.81861*	0.03691	0.59362	0.85168*	-0.5597	-0.79562*	-0.78775*	0.70379	0.77842*	0.79497*	-0.73709*	-0.78930*	0.84225*	-0.70344	0.81824*	-0.77836*	-0.77554*	-0.78694*	0.83106*	-0.70829*	-0.79453*	-0.87262*	0.90374*	-0.75504*	-0.81770*	0.31772	-0.63229	-0.51493	0.49559	0.87580*	-0.02429	1	0.56886	0.65571	-0.87034*	-0.52596	0.60239
Stem Fe concentration	-0.38985	-0.54781	-0.55973	-0.55405	-0.546	0.65975	-0.40254	-0.339	0.22889	-0.31765	-0.38519	0.51506	-0.74635*	0.34966	0.87205*	0.43983	-0.45304	-0.51847	-0.45909	0.27503	0.2804	0.38152	-0.34281	-0.33388	0.43591	-0.27495	0.54677	-0.28028	-0.27087	-0.31391	0.33441	-0.50403	-0.53266	-0.48053	0.42037	-0.63032	-0.38389	0.15555	-0.31016	0.15827	0.36409	0.57366	-0.44931	0.56886	1	0.90812*	-0.44542	-0.21268	0.62232
Stem Mn concentration	-0.48233	-0.63281	-0.61929	-0.62978	-0.62623	0.71550*	-0.65114	-0.61122	0.50219	-0.56693	-0.64217	0.72575*	-0.86326*	0.02643	0.72844*	0.66243	-0.4362	-0.63924	-0.58704	0.44594	0.44621	0.54124	-0.5019	-0.49077	0.58209	-0.44599	0.6667	-0.44618	-0.43792	-0.46694	0.5629	-0.59759	-0.68667	-0.65915	0.63779	-0.78463*	-0.62457	0.11026	-0.59941	-0.19751	0.68774	0.74687*	-0.16357	0.65571	0.90812*	1	-0.67973	-0.5665	0.64109
Stem N concentration	0.6491	0.69199	0.71317*	0.70216	0.71228*	-0.58146	0.84963*	0.82813*	-0.71991*	0.78706*	0.84720*	-0.82953*	0.73455*	0.25267	-0.30056	-0.86474*	0.26619	0.65603	0.64394	-0.56543	-0.64522	-0.65642	0.59655	0.65293	-0.70607	0.56528	-0.67887	0.6453	0.64216	0.64342	-0.79705*	0.58003	0.70397	0.80460*	-0.88006*	0.81420*	0.78153*	-0.20411	0.6962	0.75355*	-0.78491*	-0.84130*	-0.15805	-0.87034*	-0.44542	-0.67973	1	0.78103*	-0.36436
Stem P concentration	0.52325	0.5882	0.52833	0.56766	0.57464	-0.5162	0.84050*	0.80861*	-0.66562	0.86227*	0.83487*	-0.71318*	0.6568	0.69492	-0.03002	-0.85425*	0.34045	0.68306	0.68115	-0.66366	-0.67485	-0.66518	0.67528	0.68083	-0.63809	0.66388	-0.67792	0.67499	0.67225	0.66079	-0.81607*	0.63166	0.73872*	0.73672*	-0.78252*	0.72356*	0.80609*	0.05981	0.90924*	0.86181*	-0.74895*	-0.77676*	-0.20402	-0.52596	-0.21268	-0.5665	0.78103*	1	-0.34878
Stem K concentration	-0.71846*	-0.81966*	-0.77444*	-0.80536*	-0.81409*	0.71548*	-0.69597	-0.66084	0.55078	-0.6558	-0.68866	0.72294*	-0.79765*	-0.13698	0.61002	0.62591	-0.77094*	-0.77381*	-0.75182*	0.68391	0.65142	0.72657*	-0.71574*	-0.68382	0.73023*	-0.68403	0.78782*	-0.6513	-0.6505	-0.68918	0.65264	-0.75027*	-0.83481*	-0.76988*	0.55674	-0.5687	-0.70962*	0.02871	-0.65577	-0.16476	0.18778	0.76343*	-0.09643	0.60239	0.62232	0.64109	-0.36436	-0.34878	1
Stem Ca concentration	-0.6106	-0.80531*	-0.76657*	-0.79339*	-0.77501*	0.75538*	-0.85983*	-0.84432*	0.73130*	-0.84334*	-0.85927*	0.79992*	-0.68028	-0.56656	0.17739	0.84469*	-0.55408	-0.78383*	-0.78507*	0.73500*	0.73090*	0.72810*	-0.75618*	-0.74830*	0.6852	-0.73511*	0.77178*	-0.73085*	-0.72937*	-0.73483*	0.85690*	-0.67549	-0.88406*	-0.81093*	0.74123*	-0.54248	-0.89459*	0.18725	-0.90366*	-0.66084	0.47259	0.83940*	0.22439	0.59216	0.29635	0.52933	-0.59592	-0.75735*	0.76728*
Stem Mg concentration	0.78451*	0.53443	0.51573	0.52914	0.59818	-0.14668	0.56189	0.5122	-0.39373	0.58018	0.54952	-0.47893	0.54064	0.05317	-0.29852	-0.53677	0.50056	0.56945	0.58279	-0.6205	-0.68581	-0.68267	0.61432	0.66685	-0.73821*	0.62033	-0.59559	0.68595	0.68919	0.69354	-0.56631	0.64774	0.4693	0.6325	-0.6169	0.66076	0.45366	0.23792	0.36435	0.46817	-0.12697	-0.54297	0.21181	-0.681	-0.14043	-0.19128	0.58663	0.33467	-0.16773
Stem S concentration	-0.60272	-0.64628	-0.57557	-0.62186	-0.63825	0.5408	-0.65837	-0.71293*	0.73406*	-0.57364	-0.6781	0.74643*	-0.70987*	-0.1886	0.51317	0.51986	-0.64545	-0.64145	-0.63112	0.68364	0.61312	0.70243	-0.6795	-0.62411	0.69423	-0.68383	0.66178	-0.61306	-0.61532	-0.63122	0.59565	-0.59939	-0.68448	-0.66961	0.53661	-0.45885	-0.69687	-0.05536	-0.66078	-0.20746	0.37704	0.6128	0.28104	0.47408	0.41756	0.55783	-0.31183	-0.38309	0.85130*
Root Cu concentration	-0.86588*	-0.95798*	-0.91960*	-0.94669*	-0.95699*	0.80178*	-0.97786*	-0.94550*	0.80790*	-0.93930*	-0.97275*	0.94474*	-0.92998*	-0.33042	0.51072	0.96853*	-0.75933*	-0.96591*	-0.95968*	0.90896*	0.92704*	0.94707*	-0.93408*	-0.94287*	0.94332*	-0.90893*	0.97308*	-0.92703*	-0.92448*	-0.93514*	0.97090*	-0.90412*	-0.98190*	-0.98003*	0.94200*	-0.83064*	-0.96883*	0.08733	-0.92048*	-0.63966	0.52381	0.98308*	-0.01933	0.86476*	0.52587	0.71076*	-0.79659*	-0.77248*	0.77308*
Root B concentration	0.85440*	0.92916*	0.92683*	0.93129*	0.94084*	-0.75073*	0.96405*	0.94813*	-0.83908*	0.90071*	0.96386*	-0.95352*	0.85262*	0.27618	-0.4317	-0.94015*	0.60424	0.86843*	0.86560*	-0.80897*	-0.85810*	-0.87384*	0.83459*	0.86797*	-0.89672*	0.80883*	-0.88408*	0.85808*	0.85714*	0.86768*	-0.93950*	0.78467*	0.91384*	0.96430*	-0.93550*	0.78196*	0.94007*	-0.20813	0.82675*	0.68819	-0.55962	-0.96031*	-0.12751	-0.93622*	-0.46419	-0.64659	0.87001*	0.70509	-0.72022*
Root Zn concentration	-0.76604*	-0.86479*	-0.81890*	-0.85038*	-0.85262*	0.71207*	-0.91996*	-0.96284*	0.93901*	-0.84722*	-0.93740*	0.93388*	-0.78639*	-0.34346	0.39821	0.87923*	-0.71393*	-0.88027*	-0.89498*	0.93783*	0.93263*	0.93316*	-0.93231*	-0.92847*	0.89918*	-0.93775*	0.87977*	-0.93261*	-0.93257*	-0.92066*	0.94242*	-0.77557*	-0.86886*	-0.87941*	0.91698*	-0.62469	-0.96412*	0.13566	-0.90183*	-0.65376	0.51568	0.83807*	0.24906	0.75768*	0.27381	0.51614	-0.67707	-0.72350*	0.66931
Root Fe concentration	0.48797	0.47283	0.40237	0.44795	0.48274	-0.43219	0.3836	0.24979	-0.02214	0.42994	0.34484	-0.33458	0.72441*	0.03206	-0.64811	-0.37344	0.59519	0.54963	0.49395	-0.35873	-0.31948	-0.42965	0.41292	0.37135	-0.46493	0.35908	-0.57285	0.31949	0.31415	0.3703	-0.29954	0.66554	0.57279	0.49255	-0.25321	0.68202	0.30816	0.34661	0.39368	-0.10579	-0.13288	-0.5465	0.59722	-0.31537	-0.81981*	-0.74877*	0.23268	0.27338	-0.67306
Root Mn concentration	0.04512	0.08512	0.02777	0.0639	0.06367	-0.11324	-0.22489	-0.25013	0.25397	-0.20983	-0.23363	0.16802	0.10662	-0.41186	-0.52934	0.19454	0.58268	0.18367	0.17758	-0.19044	-0.10921	-0.13243	0.18891	0.12525	-0.08004	0.19042	-0.16754	0.10906	0.10574	0.11984	0.13571	0.25172	0.02957	-0.10876	0.1759	-0.11147	-0.14405	0.18886	-0.11911	-0.62984	0.58207	0.13725	0.65282	0.17625	-0.25204	0.00249	-0.51436	-0.38736	-0.23372
Root N concentration	0.26442	0.49802	0.57564	0.52872	0.48101	-0.55056	0.60239	0.66587	-0.70411	0.48631	0.62456	-0.66008	0.29673	0.21876	0.02852	-0.62368	-0.05117	0.34	0.35121	-0.28938	-0.36921	-0.32739	0.30756	0.36679	-0.33338	0.28905	-0.33848	0.36913	0.36753	0.34915	-0.59768	0.13127	0.45213	0.49853	-0.64052	0.25211	0.64152	-0.64157	0.48836	0.65718	-0.62987	-0.54576	-0.56308	-0.62709	-0.09143	-0.31438	0.71816*	0.52475	-0.26811
Root P concentration	0.67695	0.68632	0.67191	0.68314	0.69834	-0.49483	0.90709*	0.90833*	-0.81528*	0.88490*	0.91183*	-0.82194*	0.62331	0.59039	0.0003	-0.87078*	0.29662	0.66423	0.676	-0.67804	-0.73070*	-0.71565*	0.68256	0.72257*	-0.72594*	0.67805	-0.67339	0.73082*	0.73252*	0.72335*	-0.87084*	0.58417	0.74333*	0.83032*	-0.85105*	0.67654	0.85971*	-0.10301	0.82703*	0.93837*	-0.69701	-0.81987*	-0.41727	-0.73460*	-0.10903	-0.43507	0.87964*	0.85716*	-0.41675
Root K concentration	0.76918*	0.89206*	0.84821*	0.87851*	0.88618*	-0.82539*	0.83470*	0.76144*	-0.5817	0.80666*	0.81649*	-0.82045*	0.96677*	0.16586	-0.69954	-0.84605*	0.78448*	0.91670*	0.88553*	-0.76963*	-0.76794*	-0.82604*	0.81691*	0.80596*	-0.83335*	0.76969*	-0.92826*	0.76789*	0.76206*	0.79235*	-0.80500*	0.89479*	0.93529*	0.87850*	-0.78102*	0.84758*	0.81779*	-0.02209	0.80225*	0.35231	-0.43945	-0.92325*	0.29459	-0.75973*	-0.78513*	-0.86598*	0.66113	0.64073	-0.84220*
Root Ca concentration	0.69859	0.64046	0.60864	0.6306	0.66081	-0.39569	0.88944*	0.88311*	-0.77729*	0.89179*	0.89181*	-0.77543*	0.59987	0.66812	0.06837	-0.82481*	0.29356	0.63461	0.64776	-0.67373	-0.71646*	-0.70989*	0.67149	0.70497	-0.72422*	0.67385	-0.6473	0.71661*	0.72024*	0.71433*	-0.83777*	0.5896	0.72032*	0.82066*	-0.79366*	0.67693	0.82160*	0.03005	0.81632*	0.94728*	-0.65481	-0.79025*	-0.43728	-0.67227	-0.04322	-0.37811	0.82786*	0.84417*	-0.41396
Root Mg concentration	0.72056*	0.86288*	0.82136*	0.85010*	0.85039*	-0.80721*	0.80079*	0.80809*	-0.75300*	0.70809*	0.80687*	-0.88267*	0.90269*	0.08323	-0.72000*	-0.74487*	0.76701*	0.84279*	0.82105*	-0.77475*	-0.74429*	-0.81894*	0.80111*	0.77150*	-0.81854*	0.77477*	-0.85904*	0.74419*	0.74134*	0.76371*	-0.76297*	0.77374*	0.87072*	0.82933*	-0.74124*	0.66608	0.83469*	-0.11876	0.76258*	0.26285	-0.44835	-0.82974*	-0.01073	-0.72158*	-0.68778	-0.78610*	0.54319	0.50739	-0.92684*
Root S concentration	0.74545*	0.68335	0.60601	0.65657	0.70337	-0.51487	0.61585	0.496	-0.26757	0.65695	0.58245	-0.54115	0.87016*	0.09153	-0.6893	-0.61887	0.79980*	0.79106*	0.75681*	-0.67361	-0.6584	-0.73077*	0.71147*	0.69177	-0.75497*	0.6738	-0.81014*	0.65845	0.65412	0.69254	-0.58131	0.89283*	0.74323*	0.71457*	-0.55906	0.84823*	0.54068	0.34642	0.58919	0.1619	-0.18958	-0.72552*	0.59004	-0.56248	-0.72294*	-0.71780*	0.45395	0.46055	-0.64221
Cu UPP	-0.81824*	-0.91342*	-0.87808*	-0.90312*	-0.90796*	0.74770*	-0.98405*	-0.97933*	0.87747*	-0.94375*	-0.98736*	0.94015*	-0.82957*	-0.43011	0.34518	0.97314*	-0.67802	-0.92086*	-0.92930*	0.91727*	0.94043*	0.93268*	-0.92825*	-0.94368*	0.91303*	-0.91722*	0.92066*	-0.94044*	-0.93928*	-0.93522*	0.99630*	-0.83102*	-0.93673*	-0.94951*	0.96251*	-0.74305*	-0.99039*	0.13392	-0.94278*	-0.76573*	0.55481	0.93845*	0.14835	0.83017*	0.33215	0.57733	-0.80585*	-0.82271*	0.66544
B UPP	0.89746*	0.99344*	0.97962*	0.99147*	0.99865*	-0.80832*	0.90717*	0.86583*	-0.72810*	0.86494*	0.89899*	-0.88719*	0.87340*	0.17009	-0.5629	-0.91348*	0.81032*	0.95682*	0.95588*	-0.88739*	-0.92448*	-0.92996*	0.91615*	0.93955*	-0.93255*	0.88722*	-0.96212*	0.92441*	0.92221*	0.93755*	-0.92851*	0.89378*	0.95116*	0.95106*	-0.89812*	0.74873*	0.90607*	-0.17582	0.79657*	0.52933	-0.3135	-0.94307*	0.14176	-0.90669*	-0.51618	-0.60323	0.72272*	0.59012	-0.78720*
Zn UPP	-0.29479	-0.38299	-0.35486	-0.37368	-0.3579	0.31957	-0.55585	-0.7015	0.85651*	-0.45177	-0.60273	0.62429	-0.27763	-0.32971	-0.01733	0.49538	-0.24187	-0.4003	-0.44022	0.59741	0.57776	0.54008	-0.55059	-0.54321	0.47966	-0.59729	0.3896	-0.57777	-0.58084	-0.53236	0.59958	-0.24569	-0.37774	-0.42549	0.6144	-0.13991	-0.65009	0.21744	-0.59746	-0.59514	0.50942	0.35415	0.68502	0.36119	-0.2299	0.08482	-0.40288	-0.52999	0.17412
Fe UPP	0.88226*	0.78021*	0.70077	0.75296*	0.81003*	-0.52233	0.73170*	0.61628	-0.38073	0.77861*	0.7002	-0.63601	0.89808*	0.23524	-0.59447	-0.6812	0.82995*	0.84004*	0.81263*	-0.74725*	-0.73541*	-0.81302*	0.78016*	0.76420*	-0.84638*	0.74749*	-0.86450*	0.73546*	0.73480*	0.77971*	-0.67396	0.94103*	0.84237*	0.83885*	-0.59973	0.86165*	0.64276	0.35773	0.66828	0.28665	-0.17899	-0.81949*	0.41643	-0.6353	-0.64127	-0.66613	0.49413	0.48293	-0.80336*
Mn UPP	0.69422	0.69706	0.63014	0.67423	0.69897	-0.50987	0.46175	0.43695	-0.36918	0.44345	0.45645	-0.49349	0.64997	-0.10417	-0.69199	-0.41118	0.94606*	0.72697*	0.72499*	-0.73938*	-0.6885	-0.73506*	0.74361*	0.70257	-0.71374*	0.73937*	-0.73104*	0.68837	0.68869	0.71413*	-0.49998	0.75918*	0.6425	0.58279	-0.42235	0.39936	0.50069	0.1395	0.44215	-0.08406	0.21056	-0.51206	0.37633	-0.44881	-0.43918	-0.34125	0.06441	0.06903	-0.77699*
N UPP	0.88897*	0.96192*	0.95780*	0.96348*	0.97444*	-0.77115*	0.94832*	0.91300*	-0.77880*	0.89859*	0.94217*	-0.92456*	0.87286*	0.22261	-0.49271	-0.94723*	0.68848	0.91563*	0.91306*	-0.84424*	-0.89681*	-0.90483*	0.87329*	0.90878*	-0.92383*	0.84407*	-0.92768*	0.89679*	0.89496*	0.90752*	-0.94497*	0.84663*	0.93220*	0.96960*	-0.93976*	0.80238*	0.92421*	-0.18766	0.81109*	0.64133	-0.46352	-0.96710*	0.02643	-0.95007*	-0.4979	-0.63748	0.84414*	0.67269	-0.71771*
P UPP	0.83432*	0.86259*	0.83879*	0.85646*	0.87369*	-0.64174	0.97927*	0.96282*	-0.84257*	0.95427*	0.97900*	-0.90605*	0.77624*	0.4867	-0.22257	-0.95140*	0.55544	0.84515*	0.85436*	-0.83997*	-0.88468*	-0.87719*	0.85118*	0.88368*	-0.88187*	0.83993*	-0.85300*	0.88474*	0.88543*	0.88502*	-0.96558*	0.77526*	0.88918*	0.94758*	-0.93230*	0.76086*	0.94593*	-0.09674	0.88962*	0.84703*	-0.5752	-0.92899*	-0.21619	-0.84516*	-0.26152	-0.51928	0.86373*	0.81800*	-0.60164
K UPP	0.93757*	0.97333*	0.93680*	0.96278*	0.98626*	-0.75451*	0.91756*	0.85933*	-0.69371	0.89652*	0.90431*	-0.87483*	0.92858*	0.22115	-0.58457	-0.90339*	0.84279*	0.97023*	0.96269*	-0.90220*	-0.92575*	-0.95244*	0.93053*	0.94326*	-0.96351*	0.90215*	-0.98206*	0.92573*	0.92406*	0.94587*	-0.91428*	0.94971*	0.96550*	0.97233*	-0.87529*	0.83069*	0.88973*	-0.01825	0.81877*	0.51863	-0.33276	-0.95755*	0.18893	-0.87549*	-0.56004	-0.6558	0.71522*	0.62134	-0.81072*
Ca UPP	0.88855*	0.96961*	0.94843*	0.96480*	0.97427*	-0.77411*	0.96816*	0.94168*	-0.81477*	0.92811*	0.96479*	-0.93096*	0.86162*	0.31568	-0.44049	-0.95779*	0.73401*	0.94236*	0.94583*	-0.90223*	-0.93836*	-0.93971*	0.92330*	0.94727*	-0.93896*	0.90212*	-0.94790*	0.93834*	0.93723*	0.94536*	-0.97606*	0.86906*	0.95861*	0.97692*	-0.94108*	0.76639*	0.96054*	-0.15354	0.87350*	0.67521	-0.44378	-0.96435*	-0.02462	-0.89793*	-0.42427	-0.59273	0.79381*	0.71096*	-0.74578*
Mg UPP	0.90888*	0.98354*	0.96993*	0.98161*	0.99277*	-0.77907*	0.93278*	0.89922*	-0.76923*	0.88832*	0.92709*	-0.90931*	0.86812*	0.21258	-0.51614	-0.92642*	0.77117*	0.94360*	0.94484*	-0.88934*	-0.92992*	-0.93564*	0.91419*	0.94106*	-0.94305*	0.88918*	-0.95169*	0.92987*	0.92854*	0.94158*	-0.94462*	0.87926*	0.94646*	0.96650*	-0.91785*	0.76110*	0.92341*	-0.16509	0.81220*	0.5903	-0.36569	-0.95099*	0.06307	-0.92083*	-0.47506	-0.59154	0.76286*	0.62363	-0.76587*
S UPP	0.92614*	0.97294*	0.95086*	0.96780*	0.98703*	-0.75496*	0.87292*	0.80707*	-0.63704	0.85319*	0.85714*	-0.83064*	0.88647*	0.14742	-0.59231	-0.87994*	0.84197*	0.95488*	0.94985*	-0.87484*	-0.91169*	-0.92511*	0.90625*	0.92901*	-0.93710*	0.87470*	-0.96369*	0.91164*	0.90950*	0.93136*	-0.88847*	0.93087*	0.93608*	0.94096*	-0.85562*	0.79104*	0.84870*	-0.07257	0.75482*	0.47864	-0.24566	-0.92930*	0.26513	-0.88676*	-0.54962	-0.60304	0.6923	0.55218	-0.77342*
Cu UPR	-0.86587*	-0.95674*	-0.91876*	-0.94559*	-0.95599*	0.79872*	-0.98000*	-0.94749*	0.80921*	-0.94242*	-0.97486*	0.94452*	-0.92643*	-0.33808	0.50073	0.97085*	-0.75370*	-0.96422*	-0.95846*	0.90819*	0.92738*	0.94614*	-0.93307*	-0.94277*	0.94242*	-0.90817*	0.97123*	-0.92737*	-0.92488*	-0.93519*	0.97311*	-0.90203*	-0.98132*	-0.98083*	0.94367*	-0.83044*	-0.97006*	0.08797	-0.92211*	-0.64908	0.52652	0.98377*	-0.01341	0.86527*	0.51807	0.70594	-0.80093*	-0.77723*	0.76804*
B UPR	0.65135	0.94702*	0.95950*	0.95475*	0.91578*	-0.97630*	0.80816*	0.78630*	-0.6892	0.72408*	0.80542*	-0.85330*	0.80848*	0.04548	-0.62928	-0.88002*	0.71756*	0.89352*	0.88378*	-0.75734*	-0.78748*	-0.78072*	0.80195*	0.81676*	-0.75449*	0.75706*	-0.88328*	0.78730*	0.77992*	0.78845*	-0.85764*	0.75083*	0.89888*	0.81497*	-0.85327*	0.60755	0.87449*	-0.44846	0.76285*	0.39281	-0.37887	-0.87539*	0.16237	-0.82648*	-0.6337	-0.70122	0.66476	0.57295	-0.76296*
Zn UPR	-0.79311*	-0.83459*	-0.78898*	-0.82019*	-0.83380*	0.6346	-0.91525*	-0.96122*	0.94249*	-0.84493*	-0.93361*	0.92367*	-0.77014*	-0.34269	0.3671	0.85824*	-0.6809	-0.84992*	-0.86712*	0.92871*	0.92994*	0.93308*	-0.91761*	-0.91993*	0.91159*	-0.92864*	0.85535*	-0.92996*	-0.93127*	-0.91864*	0.92762*	-0.76193*	-0.83309*	-0.87852*	0.91326*	-0.6404	-0.94020*	0.08329	-0.86957*	-0.68152	0.52124	0.81948*	0.2833	0.77006*	0.22648	0.47604	-0.69802	-0.70850*	0.61838
Fe UPR	0.54167	0.55381	0.48446	0.52961	0.55974	-0.50956	0.46143	0.33062	-0.09973	0.50234	0.42395	-0.41031	0.77279*	0.07017	-0.65877	-0.45623	0.6474	0.62413	0.57155	-0.43386	-0.39823	-0.50044	0.48874	0.44985	-0.52868	0.43418	-0.64417	0.39822	0.39269	0.44668	-0.38702	0.72119*	0.65	0.56371	-0.33342	0.71344*	0.39572	0.29714	0.47216	-0.03702	-0.16348	-0.61885	0.57229	-0.38063	-0.82533*	-0.77365*	0.28987	0.33615	-0.72711*
Mn UPR	0.2047	0.33797	0.28847	0.32051	0.30545	-0.37536	0.01611	0.02923	-0.06156	-0.02595	0.02017	-0.12931	0.28987	-0.36196	-0.64341	-0.01101	0.71655*	0.37302	0.36827	-0.37835	-0.2923	-0.32793	0.37969	0.3116	-0.27016	0.37829	-0.35923	0.29207	0.28932	0.30483	-0.09367	0.36921	0.2654	0.11788	-0.03481	-0.04186	0.13459	-0.00354	0.09839	-0.50961	0.42283	-0.08449	0.4276	-0.03806	-0.3553	-0.15509	-0.36343	-0.26927	-0.54128
N UPR	0.58606	0.86769*	0.90209*	0.88338*	0.84396*	-0.91623*	0.84464*	0.83837*	-0.75846*	0.74259*	0.84681*	-0.89247*	0.77053*	0.11514	-0.49653	-0.91214*	0.47923	0.79241*	0.78028*	-0.64918	-0.70528	-0.69835	0.69487	0.72986*	-0.6953	0.64888	-0.79085*	0.70517	0.69798	0.69985	-0.85814*	0.62769	0.83701*	0.80698*	-0.89901*	0.65236	0.88264*	-0.5108	0.76270*	0.55857	-0.62569	-0.88376*	-0.04343	-0.87176*	-0.59127	-0.74292*	0.84476*	0.69179	-0.62254
P UPR	0.65488	0.80347*	0.79298*	0.80213*	0.79057*	-0.72090*	0.94360*	0.94511*	-0.85264*	0.89649*	0.94860*	-0.89688*	0.71793*	0.50196	-0.17702	-0.95235*	0.42938	0.78324*	0.78855*	-0.74740*	-0.78873*	-0.76982*	0.76540*	0.79380*	-0.75448*	0.74734*	-0.78087*	0.78875*	0.78656*	0.77739*	-0.93873*	0.6574	0.84978*	0.86439*	-0.92083*	0.68168	0.94671*	-0.25623	0.90833*	0.85135*	-0.70352	-0.89191*	-0.29623	-0.77764*	-0.28107	-0.57738	0.87279*	0.88707*	-0.54197
K UPR	0.6371	0.90740*	0.89467*	0.90555*	0.87634*	-0.95571*	0.79580*	0.75219*	-0.62216	0.73071*	0.78640*	-0.82671*	0.87823*	0.08026	-0.69028	-0.85933*	0.73944*	0.89833*	0.87492*	-0.73793*	-0.74639*	-0.76849*	0.78831*	0.78479*	-0.74691*	0.73780*	-0.89323*	0.74625*	0.73788*	0.75479*	-0.81618*	0.79493*	0.90963*	0.80853*	-0.80766*	0.69458	0.84194*	-0.29953	0.78751*	0.33233	-0.43129	-0.88277*	0.25005	-0.76010*	-0.74972*	-0.82201*	0.6413	0.61733	-0.79615*
Ca UPR	0.60842	0.89373*	0.89708*	0.89787*	0.85847*	-0.91916*	0.88863*	0.89483*	-0.82255*	0.80667*	0.89479*	-0.90807*	0.76064*	0.27835	-0.41092	-0.93940*	0.57775	0.85366*	0.85292*	-0.76777*	-0.79670*	-0.77718*	0.79901*	0.81518*	-0.74069*	0.76757*	-0.84111*	0.79659*	0.79084*	0.78536*	-0.92360*	0.68639	0.89308*	0.83348*	-0.91135*	0.60289	0.95206*	-0.43754	0.87606*	0.62494	-0.57822	-0.88869*	-0.11671	-0.79373*	-0.46033	-0.65938	0.76267*	0.75921*	-0.67474
Mg UPR	0.56769	0.90172*	0.92875*	0.91476*	0.86336*	-0.97016*	0.80862*	0.81585*	-0.75964*	0.70369	0.81471*	-0.87046*	0.73428*	0.08434	-0.5246	-0.88422*	0.59335	0.83008*	0.82641*	-0.71172*	-0.74965*	-0.72772*	0.75116*	0.77304*	-0.69493	0.71139*	-0.81634*	0.74947*	0.74220*	0.73983*	-0.86190*	0.64593	0.85141*	0.77703*	-0.87233*	0.53699	0.89165*	-0.55861	0.76814*	0.47585	-0.47825	-0.84363*	-0.00773	-0.81579*	-0.54024	-0.65924	0.70744*	0.61774	-0.68176
S UPR	0.51916	0.85386*	0.87643*	0.86508*	0.81566*	-0.95578*	0.64118	0.5902	-0.46899	0.57324	0.62879	-0.68497	0.72682*	-0.09887	-0.68208	-0.76573*	0.69051	0.81533*	0.79802*	-0.62727	-0.65995	-0.64568	0.684	0.69862	-0.61472	0.62694	-0.79805*	0.65974	0.64947	0.662	-0.71388*	0.68723	0.79411*	0.6688	-0.72250*	0.53484	0.71426*	-0.46747	0.61761	0.20666	-0.23661	-0.76185*	0.40417	-0.72044*	-0.70374	-0.68305	0.54106	0.44688	-0.66607
Cu fraction in leaves	0.69505	0.6374	0.56782	0.61338	0.64685	-0.39099	0.86299*	0.86149*	-0.76114*	0.88263*	0.86669*	-0.74539*	0.60461	0.75837*	0.06364	-0.75500*	0.41261	0.65349	0.6659	-0.72160*	-0.71644*	-0.73113*	0.71177*	0.70891*	-0.72260*	0.72190*	-0.66232	0.71657*	0.72178*	0.72278*	-0.80379*	0.6285	0.75577*	0.80617*	-0.68995	0.6007	0.81815*	0.15397	0.86118*	0.83947*	-0.54193	-0.75693*	-0.4616	-0.52876	-0.02535	-0.35248	0.63066	0.79216*	-0.58554
B fraction in leaves	-0.87359*	-0.61077	-0.54808	-0.58924	-0.6753	0.24768	-0.74330*	-0.66111	0.46962	-0.77738*	-0.72194*	0.64336	-0.78944*	-0.35441	0.33664	0.61098	-0.49349	-0.62507	-0.60132	0.58944	0.60468	0.70225	-0.60647	-0.61494	0.78988*	-0.58976	0.67532	-0.60486	-0.60954	-0.65134	0.60485	-0.74572*	-0.68848	-0.81891*	0.56861	-0.88093*	-0.58308	-0.4413	-0.58151	-0.49128	0.4089	0.76036*	-0.01855	0.65675	0.44676	0.57568	-0.65039	-0.51494	0.63088
Zn fraction in leaves	0.72523*	0.89018*	0.87349*	0.88680*	0.87308*	-0.79187*	0.91032*	0.96306*	-0.95908*	0.80646*	0.93071*	-0.96330*	0.77420*	0.24011	-0.44388	-0.88799*	0.66058	0.85947*	0.87143*	-0.88167*	-0.89257*	-0.88918*	0.88532*	0.89252*	-0.86137*	0.88148*	-0.85892*	0.89249*	0.89115*	0.87960*	-0.93632*	0.71590*	0.86126*	0.86754*	-0.93431*	0.58814	0.97046*	-0.30559	0.86113*	0.62102	-0.54431	-0.84641*	-0.27062	-0.81898*	-0.33576	-0.55397	0.71763*	0.68134	-0.68411
Fe fraction in leaves	0.47049	0.73131*	0.80097*	0.75978*	0.70991*	-0.71997*	0.68746	0.74327*	-0.76928*	0.56965	0.70771*	-0.74987*	0.42719	0.06985	-0.20514	-0.75071*	0.3215	0.59954	0.62502	-0.57578	-0.6571	-0.58382	0.58946	0.65075	-0.56081	0.57525	-0.58458	0.65695	0.65413	0.63044	-0.76695*	0.38552	0.6112	0.62833	-0.80516*	0.30001	0.76728*	-0.67996	0.56894	0.60623	-0.39713	-0.64692	-0.28378	-0.78215*	-0.1338	-0.2767	0.69314	0.48057	-0.36761
Mn fraction in leaves	-0.72694*	-0.70505	-0.612	-0.67245	-0.70495	0.49597	-0.52932	-0.48194	0.36747	-0.55035	-0.51749	0.49928	-0.6898	-0.08136	0.60667	0.4852	-0.97577*	-0.78596*	-0.78481*	0.80626*	0.74810*	0.78795*	-0.80872*	-0.76209*	0.75419*	-0.80638*	0.78506*	-0.74804*	-0.74825*	-0.77158*	0.56706	-0.84125*	-0.70449	-0.63317	0.46248	-0.48532	-0.55128	-0.26494	-0.55866	-0.0424	-0.15662	0.568	-0.40078	0.41539	0.40006	0.35988	-0.1073	-0.22542	0.75714*
N fraction in leaves	0.62752	0.71699*	0.68067	0.70569	0.71826*	-0.69202	0.58076	0.47144	-0.26859	0.57254	0.55038	-0.57396	0.86718*	-0.08329	-0.80591*	-0.63117	0.73290*	0.76856*	0.72449*	-0.57253	-0.57197	-0.64096	0.63042	0.61852	-0.66393	0.57256	-0.78299*	0.57192	0.56374	0.60327	-0.55706	0.80221*	0.74002*	0.67019	-0.57097	0.78693*	0.54521	0.06343	0.54195	0.05841	-0.24851	-0.73419*	0.61488	-0.61858	-0.88669*	-0.83780*	0.48814	0.41228	-0.68139
P fraction in leaves	-0.64096	-0.47128	-0.41967	-0.45346	-0.50663	0.18305	-0.79142*	-0.75825*	0.61715	-0.84016*	-0.78517*	0.62337	-0.52501	-0.74832*	-0.18886	0.71296*	-0.18053	-0.51266	-0.52124	0.56267	0.60092	0.60594	-0.55616	-0.58689	0.63549	-0.56295	0.53206	-0.60116	-0.60598	-0.60363	0.71079*	-0.53495	-0.59851	-0.72610*	0.66497	-0.70129	-0.67339	-0.25565	-0.73143*	-0.94177*	0.64298	0.68935	0.38819	0.53404	-0.02552	0.32043	-0.77633*	-0.83861*	0.26134
K fraction in leaves	-0.86466*	-0.83943*	-0.78709*	-0.82252*	-0.86277*	0.65614	-0.83994*	-0.75278*	0.55191	-0.83236*	-0.81754*	0.79620*	-0.98266*	-0.18372	0.66542	0.81253*	-0.74356*	-0.87648*	-0.84425*	0.75569*	0.76497*	0.84137*	-0.79616*	-0.79521*	0.88349*	-0.75581*	0.90461*	-0.76501*	-0.76188*	-0.79767*	0.77367*	-0.91605*	-0.88866*	-0.90528*	0.76676*	-0.95026*	-0.76245*	-0.16624	-0.74798*	-0.40053	0.45418	0.91640*	-0.29105	0.79082*	0.74802*	0.83605*	-0.71809*	-0.62744	0.76998*
Ca fraction in leaves	-0.13046	0.36872	0.39979	0.38156	0.28032	-0.74737*	0.10569	0.12587	-0.15642	0.01241	0.11232	-0.23901	0.21657	-0.26453	-0.47299	-0.26009	0.35463	0.34074	0.32845	-0.19064	-0.16437	-0.1297	0.23136	0.20263	-0.0364	0.19032	-0.2965	0.16405	0.15181	0.14454	-0.22427	0.15202	0.31591	0.07734	-0.22355	-0.08927	0.29197	-0.62912	0.2494	-0.23268	-0.01377	-0.20336	0.27674	-0.13128	-0.45372	-0.37192	-0.02775	0.08373	-0.37253
Mg fraction in leaves	-0.22844	0.14823	0.23963	0.18297	0.0904	-0.40903	0.19239	0.24165	-0.29123	0.12443	0.20827	-0.21322	-0.12835	0.17148	0.29065	-0.33804	-0.28721	0.04623	0.06696	0.02322	-0.0504	0.06437	-0.00453	0.04977	0.12298	-0.02362	-0.0052	0.05027	0.04394	0.00476	-0.28266	-0.19034	0.11384	0.04597	-0.31376	-0.15075	0.2973	-0.75908*	0.23031	0.44979	-0.35842	-0.15804	-0.34885	-0.1912	0.14808	-0.00887	0.36152	0.36412	0.14911
S fraction in leaves	-0.39513	0.03284	0.14022	0.07319	-0.03515	-0.36048	-0.17562	-0.05237	-0.15827	-0.32765	-0.13907	-0.03037	-0.30684	-0.37573	-0.02145	0.08886	-0.167	-0.14752	-0.12693	0.17522	0.15738	0.23077	-0.16925	-0.15599	0.29561	-0.17578	0.18398	-0.15772	-0.16226	-0.19076	0.06319	-0.4012	-0.12691	-0.2398	0.03098	-0.58224	0.02351	-0.89050*	-0.15955	-0.21631	0.09831	0.18161	-0.30285	0.00686	0.0908	0.16805	-0.17487	-0.28436	-0.02626
Cu fraction in stems	0.71646*	0.56541	0.46088	0.52805	0.5823	-0.25244	0.74801*	0.77420*	-0.72829*	0.76343*	0.75957*	-0.66719	0.58388	0.63184	-0.05313	-0.58771	0.55751	0.62529	0.64281	-0.77762*	-0.72935*	-0.76859*	0.74535*	0.71278*	-0.75363*	0.77798*	-0.63971	0.72948*	0.73726*	0.73808*	-0.69465	0.64874	0.66613	0.72629*	-0.57621	0.51631	0.71691*	0.35025	0.76497*	0.62536	-0.35805	-0.61593	-0.41678	-0.40938	0.02623	-0.24849	0.39992	0.6008	-0.60152
B fraction in stems	-0.78544*	-0.61549	-0.59909	-0.61133	-0.66606	0.28689	-0.82259*	-0.83154*	0.76533*	-0.78772*	-0.82927*	0.77538*	-0.63082	-0.40527	0.10944	0.70302	-0.2962	-0.56623	-0.57262	0.61659	0.66645	0.7017	-0.61138	-0.6513	0.76608*	-0.61663	0.60412	-0.6666	-0.67263	-0.67894	0.73083*	-0.56	-0.63306	-0.80975*	0.73813*	-0.70252	-0.72177*	-0.08608	-0.63452	-0.77001*	0.59368	0.73629*	0.42453	0.75905*	0.13876	0.3904	-0.80838*	-0.61694	0.4443
Zn fraction in stems	0.29752	0.41674	0.30381	0.37576	0.3689	-0.42374	0.50683	0.55858	-0.5721	0.4945	0.52498	-0.50154	0.45665	0.50288	-0.15771	-0.43001	0.53918	0.52715	0.53297	-0.62486	-0.51733	-0.54703	0.60372	0.52204	-0.4581	0.62524	-0.51018	0.51732	0.51782	0.50788	-0.51047	0.47429	0.55155	0.43767	-0.38583	0.23555	0.59489	0.14812	0.71858*	0.28962	-0.31174	-0.41108	-0.28831	-0.08501	-0.09628	-0.32919	0.08637	0.52939	-0.57822
Fe fraction in stems	-0.45448	-0.39888	-0.35224	-0.38268	-0.42408	0.36065	-0.32999	-0.21855	0.0354	-0.33475	-0.29776	0.34028	-0.71408*	0.14063	0.72348*	0.29911	-0.46643	-0.44305	-0.37996	0.24558	0.22047	0.35477	-0.30065	-0.27014	0.42629	-0.24584	0.48327	-0.22049	-0.21548	-0.27352	0.21111	-0.5592	-0.46651	-0.44448	0.23152	-0.69522	-0.23419	-0.30798	-0.26641	0.17582	0.23033	0.49253	-0.5252	0.36991	0.88765*	0.80034*	-0.29256	-0.18364	0.59906
Mn fraction in stems	-0.17376	-0.33205	-0.26468	-0.30787	-0.29691	0.4756	-0.15768	-0.13612	0.09901	-0.11624	-0.1519	0.26018	-0.51717	0.19536	0.71829*	0.14133	-0.58208	-0.39846	-0.35606	0.29188	0.19337	0.29372	-0.3218	-0.23804	0.2676	-0.29209	0.40261	-0.19322	-0.18696	-0.21947	0.13202	-0.41302	-0.38183	-0.22322	0.09796	-0.25728	-0.22093	-0.09805	-0.27245	0.41438	0.02902	0.26412	-0.37954	0.07334	0.69723	0.60173	0.1191	-0.03289	0.65233
N fraction in stems	0.67534	0.94085*	0.93640*	0.94222*	0.91146*	-0.95761*	0.86195*	0.84717*	-0.75306*	0.77808*	0.86162*	-0.90155*	0.86603*	0.10649	-0.6361	-0.92310*	0.72575*	0.92391*	0.91307*	-0.80969*	-0.83096*	-0.83245*	0.84862*	0.85732*	-0.80591*	0.80947*	-0.91696*	0.83083*	0.82350*	0.82761*	-0.89975*	0.79129*	0.91991*	0.85102*	-0.90966*	0.68713	0.91843*	-0.36624	0.83407*	0.46088	-0.49396	-0.90574*	0.11935	-0.83504*	-0.63885	-0.75971*	0.72657*	0.67631	-0.73357*
P fraction in stems	-0.36602	-0.15315	-0.19435	-0.16909	-0.21116	-0.14186	-0.34266	-0.41031	0.47749	-0.29107	-0.36484	0.34425	-0.04705	-0.19793	-0.26594	0.20998	0.18369	-0.01895	-0.04646	0.143	0.21408	0.21202	-0.11392	-0.17571	0.28576	-0.14287	0.05377	-0.21421	-0.22436	-0.21559	0.26983	0.00753	-0.09034	-0.31848	0.30179	-0.15309	-0.26246	0.06278	-0.10809	-0.5407	0.30016	0.21309	0.66246	0.4144	-0.30944	-0.14331	-0.44986	-0.14349	0.01309
K fraction in stems	-0.56623	-0.21598	-0.11423	-0.17854	-0.28019	-0.09269	-0.31092	-0.19758	-0.00233	-0.4065	-0.27802	0.19373	-0.53549	-0.25919	0.27812	0.15613	-0.37133	-0.2988	-0.25936	0.26086	0.21798	0.35521	-0.27415	-0.23768	0.44039	-0.26146	0.35049	-0.21818	-0.22336	-0.28068	0.14567	-0.52591	-0.35193	-0.42918	0.07074	-0.64043	-0.13516	-0.76789*	-0.24394	-0.04298	0.09533	0.37057	-0.24367	0.17179	0.4118	0.41894	-0.16221	-0.17687	0.49006
Ca fraction in stems	-0.59498	-0.60876	-0.56943	-0.59599	-0.60887	0.42905	-0.85758*	-0.86621*	0.78115*	-0.86167*	-0.86433*	0.74386*	-0.52962	-0.74691*	-0.14883	0.80256*	-0.27811	-0.61128	-0.62915	0.66305	0.68731	0.6667	-0.65696	-0.67653	0.65035	-0.66321	0.61109	-0.68743	-0.69053	-0.67781	0.82585*	-0.53579	-0.70920*	-0.76154*	0.75048*	-0.56151	-0.82805*	0.02536	-0.85245*	-0.94229*	0.63752	0.74293*	0.5063	0.56354	-0.03157	0.32776	-0.73516*	-0.86452*	0.42185
Mg fraction in stems	0.78059*	0.85710*	0.82923*	0.84943*	0.86083*	-0.72072*	0.65946	0.59008	-0.44123	0.63434	0.64158	-0.65994	0.83040*	-0.11708	-0.77877*	-0.71083*	0.90640*	0.89033*	0.87858*	-0.79699*	-0.81216*	-0.82915*	0.83013*	0.83546*	-0.82645*	0.79679*	-0.89292*	0.81207*	0.80668*	0.82711*	-0.71184*	0.88657*	0.79398*	0.75349*	-0.71754*	0.69529	0.66531	-0.04135	0.58541	0.17058	-0.07508	-0.75453*	0.54773	-0.74534*	-0.64859	-0.5965	0.48536	0.36487	-0.66086
S fraction in stems	0.02174	0.46152	0.54155	0.493	0.39939	-0.72206*	0.34577	0.33449	-0.28996	0.28335	0.34401	-0.3671	0.19948	0.00085	-0.13321	-0.54721	0.12595	0.38828	0.39346	-0.22616	-0.29911	-0.19779	0.27182	0.32041	-0.13546	0.22568	-0.34451	0.2989	0.28787	0.26639	-0.46868	0.17271	0.3988	0.26852	-0.50081	0.10905	0.45708	-0.75796*	0.37556	0.32908	-0.25632	-0.40798	0.11712	-0.41918	-0.24149	-0.2902	0.44348	0.40502	-0.12589
Cu fraction in roots	-0.72280*	-0.61987	-0.53213	-0.58899	-0.63305	0.33597	-0.83105*	-0.84250*	0.76512*	-0.84921*	-0.83853*	0.72770*	-0.61029	-0.71834*	-0.01049	0.69577	-0.49108	-0.65691	-0.67203	0.76626*	0.74075*	0.76732*	-0.74565*	-0.72878*	0.75556*	-0.76659*	0.66859	-0.74088*	-0.74743*	-0.74837*	0.77308*	-0.654	-0.73298*	-0.78924*	0.65418	-0.57642	-0.79151*	-0.24995	-0.83799*	-0.76044*	0.46949	0.71008*	0.45234	0.48624	0.0018	0.31269	-0.53851	-0.72259*	0.60795
B fraction in roots	0.84680*	0.63956	0.60742	0.62958	0.69678	-0.28607	0.83102*	0.81068*	-0.70096	0.81713*	0.82885*	-0.76469*	0.70867*	0.40559	-0.18791	-0.70232	0.37271	0.60893	0.60578	-0.63341	-0.67408	-0.73107*	0.63522	0.66657	-0.80569*	0.63354	-0.65242	0.67425	0.68009	0.6982	-0.72024*	0.64372	0.67743	0.84642*	-0.71368*	0.78980*	0.70668	0.20523	0.64367	0.71136*	-0.55826	-0.77475*	-0.29803	-0.75735*	-0.24474	-0.46693	0.79061*	0.60942	-0.52349
Zn fraction in roots	-0.65967	-0.82612*	-0.77716*	-0.81044*	-0.79757*	0.75177*	-0.87050*	-0.92805*	0.92926*	-0.78566*	-0.89216*	0.91008*	-0.74848*	-0.34715	0.39599	0.82864*	-0.68624	-0.83735*	-0.84852*	0.88576*	0.86001*	0.86682*	-0.88187*	-0.86147*	0.81685*	-0.88573*	0.83152*	-0.85994*	-0.85905*	-0.84690*	0.89190*	-0.70868*	-0.84652*	-0.81515*	0.85066*	-0.53315	-0.94538*	0.19089	-0.89959*	-0.57597	0.52326	0.79022*	0.3026	0.66504	0.29221	0.53634	-0.58652	-0.6993	0.71701*
Fe fraction in roots	0.21181	0.06698	0.00119	0.04254	0.09647	-0.03862	0.02462	-0.09125	0.25714	0.07268	-0.01043	-0.01008	0.44934	-0.146	-0.54028	0.02534	0.27764	0.15386	0.09055	0.00565	0.05743	-0.08446	0.03621	-0.01271	-0.15403	-0.00522	-0.19374	-0.05736	-0.06058	-0.00224	0.10644	0.33284	0.16951	0.14433	0.10331	0.48076	-0.08688	0.51657	0.01467	-0.37635	-0.04808	-0.17836	0.55383	-0.02329	-0.70692*	-0.57909	-0.00942	-0.0229	-0.37351
Mn fraction in roots	0.67256	0.6792	0.58569	0.64634	0.67333	-0.51759	0.49484	0.44933	-0.34182	0.50666	0.48342	-0.48509	0.69614	0.03995	-0.65557	-0.45307	0.96014*	0.76180*	0.75381*	-0.76226*	-0.69453	-0.74634*	0.76936*	0.71427*	-0.71213*	0.76240*	-0.76169*	0.69445	0.69361	0.71963*	-0.52406	0.81317*	0.68689	0.59762	-0.42581	0.47225	0.52471	0.25083	0.53971	-0.03059	0.13398	-0.54662	0.41746	-0.38004	-0.46908	-0.41778	0.07547	0.2051	-0.77802*
N fraction in roots	-0.68912	-0.85959*	-0.83448*	-0.85295*	-0.84786*	0.85079*	-0.73888*	-0.66274	0.49297	-0.69784	-0.71933*	0.75144*	-0.92361*	0.00776	0.78634*	0.79719*	-0.77796*	-0.88531*	-0.85253*	0.71133*	0.72004*	0.76475*	-0.76492*	-0.76103*	0.76810*	-0.71125*	0.89156*	-0.71995*	-0.71160*	-0.73861*	0.73988*	-0.85021*	-0.86536*	-0.79135*	0.75299*	-0.79600*	-0.74028*	0.11578	-0.70219	-0.234	0.36957	0.85559*	-0.44377	0.75156*	0.83913*	0.85947*	-0.62193	-0.55202	0.74838*
P fraction in roots	0.58774	0.37791	0.36364	0.37378	0.42801	-0.05261	0.67459	0.68468	-0.6244	0.68214	0.6809	-0.56613	0.3632	0.5789	0.24712	-0.56155	0.03142	0.34203	0.36047	-0.43255	-0.49065	-0.49295	0.41472	0.46359	-0.54665	0.43267	-0.37092	0.49087	0.49875	0.49312	-0.58813	0.34413	0.43121	0.62083	-0.5733	0.52736	0.56038	0.13678	0.5259	0.86493*	-0.55824	-0.54766	-0.56211	-0.54088	0.16131	-0.14121	0.71493*	0.61211	-0.17596
K fraction in roots	0.81609*	0.63613	0.55516	0.60783	0.68105	-0.37487	0.68087	0.57229	-0.35071	0.72077*	0.6512	-0.59816	0.87693*	0.23838	-0.55428	-0.59098	0.64771	0.6985	0.6595	-0.60375	-0.5896	-0.70251	0.63576	0.61809	-0.76922*	0.60411	-0.74061*	0.58972	0.59015	0.63978	-0.56131	0.82999*	0.73112*	0.77786*	-0.52185	0.90537*	0.54924	0.46526	0.59092	0.27542	-0.33411	-0.75753*	0.29954	-0.58447	-0.66949	-0.72894*	0.53362	0.4827	-0.72010*
Ca fraction in roots	0.49487	0.16997	0.12222	0.15262	0.22926	0.20673	0.51656	0.50895	-0.43023	0.58184	0.51674	-0.34938	0.21768	0.68873	0.41874	-0.37546	-0.04705	0.19043	0.21091	-0.32643	-0.36064	-0.36974	0.29498	0.32763	-0.42104	0.32675	-0.21994	0.36094	0.37125	0.36741	-0.4154	0.26513	0.27413	0.46977	-0.36427	0.44436	0.37156	0.40401	0.41679	0.80120*	-0.42741	-0.37262	-0.53212	-0.29803	0.32552	0.02463	0.52209	0.53602	-0.0394
Mg fraction in roots	-0.28506	-0.66949	-0.73368*	-0.69571	-0.62016	0.81700*	-0.5851	-0.58562	0.53664	-0.50865	-0.58807	0.604	-0.40568	-0.07982	0.22835	0.74739*	-0.3114	-0.59919	-0.61035	0.47867	0.55394	0.46206	-0.51613	-0.56797	0.40801	-0.47818	0.56416	-0.55376	-0.54473	-0.52254	0.69856	-0.38551	-0.59922	-0.51322	0.72991*	-0.30102	-0.68248	0.704	-0.57257	-0.50869	0.36722	0.61398	-0.03158	0.63784	0.27414	0.3817	-0.62708	-0.55391	0.2809
S fraction in roots	0.22365	-0.27046	-0.37796	-0.31163	-0.19617	0.60735	-0.08331	-0.15063	0.25195	0.04122	-0.10414	0.21766	0.07441	0.22345	0.0852	0.24452	0.03105	-0.12317	-0.13825	0.01853	0.06882	-0.03	-0.04691	-0.08122	-0.10252	-0.01793	0.07764	-0.0685	-0.0598	-0.03114	0.21713	0.1452	-0.14117	-0.00307	0.25379	0.28769	-0.26249	0.94272*	-0.10908	-0.04999	0.08076	0.11356	0.11681	0.22379	0.07717	0.05761	-0.13687	-0.05072	0.08409
Leaf N/P	0.17084	-0.13415	-0.16142	-0.1448	-0.06626	0.27721	-0.06798	-0.21133	0.41155	0.02154	-0.11181	0.16152	0.2359	-0.09683	-0.22098	0.10209	-0.06228	-0.06876	-0.12185	0.21513	0.19653	0.08944	-0.178	-0.17027	-0.0277	-0.2148	0.01848	-0.19632	-0.19691	-0.14521	0.21493	0.15373	-0.0505	0.04377	0.16161	0.48974	-0.26802	0.57692	-0.18682	-0.17215	-0.06502	-0.06591	0.50637	-0.03639	-0.45479	-0.34886	0.13966	-0.0367	0.02901
Leaf K/P	-0.61568	-0.89794*	-0.91518*	-0.90730*	-0.86609*	0.90984*	-0.86565*	-0.90175*	0.88037*	-0.75139*	-0.88078*	0.93013*	-0.73463*	-0.15539	0.46234	0.90762*	-0.58356	-0.83488*	-0.84055*	0.77890*	0.81295*	0.78983*	-0.80242*	-0.82417*	0.75710*	-0.77859*	0.82495*	-0.81281*	-0.80781*	-0.79682*	0.91293*	-0.64847	-0.85013*	-0.81506*	0.92861*	-0.54575	-0.94549*	0.51115	-0.81725*	-0.58171	0.5494	0.84883*	0.17013	0.83838*	0.42742	0.60681	-0.75092*	-0.67185	0.64927
Leaf Ca/P	-0.52494	-0.69898	-0.78336*	-0.73286*	-0.70486	0.65509	-0.55196	-0.62459	0.70491	-0.37307	-0.57666	0.73548*	-0.50994	0.36362	0.57264	0.55232	-0.37622	-0.51791	-0.52291	0.47079	0.54045	0.54182	-0.49002	-0.54137	0.57761	-0.47019	0.53483	-0.54026	-0.53845	-0.53743	0.57506	-0.35082	-0.50559	-0.57633	0.68093	-0.31953	-0.60969	0.62617	-0.31658	-0.21787	0.3026	0.56141	0.17347	0.84726*	0.40758	0.4014	-0.58822	-0.1341	0.49435
Leaf Mg/P	-0.72566*	-0.93494*	-0.90941*	-0.92839*	-0.91242*	0.90581*	-0.82229*	-0.82609*	0.76585*	-0.72599*	-0.82741*	0.89997*	-0.89682*	-0.03179	0.74411*	0.82325*	-0.82756*	-0.91695*	-0.90369*	0.83994*	0.82871*	0.86575*	-0.86924*	-0.85421*	0.84583*	-0.83980*	0.91988*	-0.82856*	-0.82360*	-0.83626*	0.83797*	-0.81407*	-0.90692*	-0.84429*	0.83021*	-0.65101	-0.88312*	0.2515	-0.78891*	-0.30335	0.39857	0.85926*	-0.09361	0.78828*	0.66944	0.75125*	-0.58561	-0.53634	0.86686*
Leaf S/P	-0.76075*	-0.90166*	-0.87195*	-0.89343*	-0.88976*	0.80690*	-0.97599*	-0.98202*	0.89939*	-0.90690*	-0.98253*	0.97596*	-0.87503*	-0.35646	0.44225	0.96556*	-0.64069	-0.90216*	-0.89934*	0.86646*	0.88189*	0.89527*	-0.88528*	-0.89304*	0.88203*	-0.86640*	0.90672*	-0.88188*	-0.87901*	-0.87776*	0.96784*	-0.79537*	-0.93166*	-0.93312*	0.96119*	-0.76331*	-0.99116*	0.1894	-0.93880*	-0.69643	0.66378	0.94434*	0.16886	0.83731*	0.46326	0.70963*	-0.82975*	-0.82850*	0.70214
Leaf Cu/Mg	-0.80871*	-0.91504*	-0.88122*	-0.90532*	-0.90694*	0.75216*	-0.96989*	-0.95650*	0.84263*	-0.94060*	-0.97050*	0.91058*	-0.80578*	-0.43628	0.32287	0.97764*	-0.6905	-0.92875*	-0.94009*	0.92213*	0.94986*	0.92868*	-0.93391*	-0.95281*	0.90145*	-0.92205*	0.92318*	-0.94987*	-0.94823*	-0.94225*	0.99947*	-0.83813*	-0.93439*	-0.93618*	0.95979*	-0.72595*	-0.98036*	0.14547	-0.93808*	-0.77198*	0.50693	0.92974*	0.09453	0.81811*	0.30555	0.54047	-0.79098*	-0.82195*	0.63456
Leaf Cu/Fe	-0.86852*	-0.96395*	-0.92752*	-0.95341*	-0.96338*	0.81099*	-0.96847*	-0.92614*	0.77545*	-0.93497*	-0.96029*	0.93031*	-0.93536*	-0.31219	0.52834	0.96802*	-0.77007*	-0.97195*	-0.96384*	0.90083*	0.92187*	0.94138*	-0.92966*	-0.94010*	0.93916*	-0.90080*	0.97865*	-0.92186*	-0.91883*	-0.93181*	0.96385*	-0.91519*	-0.98558*	-0.97819*	0.93472*	-0.84046*	-0.95632*	0.08741	-0.90844*	-0.62012	0.49983	0.98705*	-0.0733	0.86843*	0.5521	0.72020*	-0.79330*	-0.76072*	0.77573*
Plant N/P	-0.73339*	-0.76896*	-0.72264*	-0.75408*	-0.76740*	0.57478	-0.94937*	-0.95163*	0.85427*	-0.93892*	-0.95463*	0.85623*	-0.69488	-0.63248	0.08032	0.91606*	-0.50275	-0.79410*	-0.81052*	0.83682*	0.85881*	0.83976*	-0.83463*	-0.85158*	0.81712*	-0.83689*	0.79269*	-0.85890*	-0.86014*	-0.84813*	0.94504*	-0.71773*	-0.83912*	-0.87775*	0.88965*	-0.68072	-0.93453*	0.03649	-0.93612*	-0.90388*	0.61271	0.85538*	0.33056	0.70169	0.11699	0.44164	-0.79132*	-0.89172*	0.51928
Plant K/P	-0.64979	-0.70544	-0.69024	-0.70202	-0.70604	0.54289	-0.90674*	-0.93223*	0.87541*	-0.86644*	-0.91884*	0.84666*	-0.60825	-0.56553	0.02015	0.87750*	-0.33902	-0.68696	-0.70521	0.72568*	0.76902*	0.74240*	-0.72378*	-0.75759*	0.73297*	-0.72564*	0.68889	-0.76909*	-0.77041*	-0.75295*	0.89582*	-0.57728	-0.74788*	-0.81639*	0.87713*	-0.61201	-0.89424*	0.17209	-0.85206*	-0.92414*	0.68386	0.80129*	0.45706	0.72392*	0.07202	0.40572	-0.84210*	-0.85223*	0.42047
Plant Ca/P	-0.74558*	-0.74595*	-0.71798*	-0.73788*	-0.75928*	0.54442	-0.95253*	-0.94240*	0.82959*	-0.93254*	-0.95404*	0.86863*	-0.72474*	-0.57503	0.10879	0.91133*	-0.39799	-0.74274*	-0.74824*	0.74403*	0.78650*	0.78757*	-0.75239*	-0.78356*	0.80027*	-0.74409*	0.75522*	-0.78661*	-0.78772*	-0.78430*	0.90862*	-0.68007	-0.81272*	-0.89095*	0.88753*	-0.76345*	-0.89943*	0.04095	-0.87761*	-0.90692*	0.70789*	0.88062*	0.33557	0.77141*	0.21388	0.52974	-0.89511*	-0.88341*	0.50022
Plant Mg/P	-0.75996*	-0.79137*	-0.75681*	-0.78097*	-0.79752*	0.60892	-0.97405*	-0.96270*	0.84642*	-0.95201*	-0.97530*	0.89556*	-0.76706*	-0.56881	0.16625	0.94046*	-0.47124	-0.79786*	-0.80221*	0.79298*	0.82641*	0.82810*	-0.80328*	-0.82690*	0.83021*	-0.79304*	0.80660*	-0.82650*	-0.82676*	-0.82377*	0.94023*	-0.72874*	-0.86047*	-0.91457*	0.91102*	-0.77409*	-0.93579*	0.05195	-0.92056*	-0.88241*	0.69531	0.90948*	0.29176	0.77736*	0.25927	0.56875	-0.87919*	-0.89918*	0.55713
Plant S/P	-0.72132*	-0.77586*	-0.75025*	-0.76877*	-0.77811*	0.61284	-0.95896*	-0.97255*	0.89547*	-0.91436*	-0.96771*	0.90995*	-0.72871*	-0.53534	0.15461	0.91909*	-0.43358	-0.76419*	-0.77235*	0.77631*	0.80910*	0.80729*	-0.78196*	-0.80596*	0.80601*	-0.77632*	0.77226*	-0.80917*	-0.80976*	-0.80167*	0.92942*	-0.66965	-0.82860*	-0.88743*	0.91020*	-0.70980*	-0.93887*	0.12578	-0.90093*	-0.87476*	0.71437*	0.87718*	0.38536	0.77512*	0.2205	0.53855	-0.86715*	-0.87041*	0.54377
Plant Cu/Mg	-0.86826*	-0.96206*	-0.92368*	-0.95078*	-0.96179*	0.81347*	-0.96363*	-0.92335*	0.77686*	-0.92545*	-0.95605*	0.93510*	-0.94960*	-0.29234	0.55843	0.95680*	-0.77756*	-0.97011*	-0.95954*	0.89668*	0.91310*	0.94055*	-0.92605*	-0.93273*	0.94084*	-0.89666*	0.97896*	-0.91308*	-0.91002*	-0.92482*	0.95256*	-0.91614*	-0.98482*	-0.97681*	0.92598*	-0.84568*	-0.95159*	0.07751	-0.90300*	-0.59132	0.50637	0.98503*	-0.07434	0.86569*	0.58069	0.74373*	-0.78348*	-0.74745*	0.79650*
Plant Cu/Fe	-0.85846*	-0.93042*	-0.89445*	-0.91994*	-0.93797*	0.79301*	-0.90705*	-0.84206*	0.66764	-0.87404*	-0.89170*	0.88523*	-0.97947*	-0.20757	0.64515	0.89495*	-0.76023*	-0.93068*	-0.90576*	0.80815*	0.82349*	0.87856*	-0.84982*	-0.85342*	0.90128*	-0.80818*	0.94892*	-0.82347*	-0.81971*	-0.84859*	0.86589*	-0.90864*	-0.95907*	-0.95004*	0.84701*	-0.88906*	-0.87016*	0.02328	-0.82398*	-0.46801	0.4828	0.97214*	-0.18668	0.85098*	0.71903*	0.82855*	-0.75593*	-0.6703	0.83916*
Leaf HPR	-0.74406*	-0.95092*	-0.92154*	-0.94298*	-0.92631*	0.89143*	-0.92532*	-0.89495*	0.76353*	-0.88603*	-0.92056*	0.89693*	-0.85172*	-0.34753	0.46206	0.95121*	-0.74013*	-0.94493*	-0.94050*	0.86199*	0.87378*	0.87288*	-0.89337*	-0.89603*	0.83997*	-0.86193*	0.93629*	-0.87370*	-0.86929*	-0.87665*	0.94840*	-0.84036*	-0.97718*	-0.91050*	0.89104*	-0.7002	-0.96021*	0.22868	-0.92301*	-0.59418	0.46387	0.94487*	-0.02828	0.78161*	0.50557	0.67624	-0.7065	-0.75492*	0.79537*
Root HPR	-0.79005*	-0.93824*	-0.89509*	-0.92509*	-0.91924*	0.81268*	-0.91839*	-0.93026*	0.86297*	-0.85971*	-0.92642*	0.91949*	-0.83075*	-0.29926	0.48284	0.91103*	-0.81290*	-0.95192*	-0.96150*	0.95968*	0.95692*	0.95261*	-0.96765*	-0.96324*	0.91130*	-0.95958*	0.94497*	-0.95686*	-0.95485*	-0.95065*	0.95976*	-0.84966*	-0.93492*	-0.90227*	0.91616*	-0.64589	-0.97064*	0.17122	-0.91101*	-0.58421	0.41641	0.88368*	0.06413	0.77745*	0.37813	0.56318	-0.64814	-0.69879	0.75003*
Leaf MDA	-0.77637*	-0.89995*	-0.85964*	-0.88774*	-0.89169*	0.81752*	-0.92957*	-0.92747*	0.84221*	-0.85086*	-0.93341*	0.96284*	-0.95454*	-0.21547	0.63072	0.90808*	-0.72423*	-0.91606*	-0.90037*	0.85696*	0.85424*	0.90111*	-0.88163*	-0.87397*	0.89985*	-0.85694*	0.92922*	-0.85421*	-0.85038*	-0.85967*	0.90370*	-0.83942*	-0.92721*	-0.91938*	0.91388*	-0.81222*	-0.93957*	0.11199	-0.88805*	-0.51908	0.62947	0.93077*	0.03332	0.82778*	0.63121	0.82007*	-0.76718*	-0.74078*	0.77676*
Root MDA	-0.88758*	-0.95371*	-0.91990*	-0.94412*	-0.96120*	0.78548*	-0.96379*	-0.92881*	0.79174*	-0.91582*	-0.95782*	0.94906*	-0.95777*	-0.26152	0.57443	0.93744*	-0.74994*	-0.94541*	-0.93256*	0.87325*	0.89253*	0.93232*	-0.90227*	-0.91134*	0.94732*	-0.87323*	0.96168*	-0.89252*	-0.89031*	-0.90841*	0.93417*	-0.89771*	-0.96928*	-0.98419*	0.91757*	-0.85908*	-0.93977*	0.06787	-0.87340*	-0.57891	0.52832	0.98383*	-0.03239	0.89060*	0.59776	0.75678*	-0.80111*	-0.71627*	0.81094*
Leaf SOD activity	-0.81632*	-0.93837*	-0.88237*	-0.92041*	-0.92534*	0.82265*	-0.92512*	-0.88920*	0.75077*	-0.89535*	-0.91868*	0.89400*	-0.93122*	-0.30523	0.5702	0.93257*	-0.83923*	-0.98595*	-0.97816*	0.93094*	0.92665*	0.94631*	-0.95512*	-0.94636*	0.92124*	-0.93095*	0.98532*	-0.92662*	-0.92265*	-0.93183*	0.93888*	-0.93089*	-0.97478*	-0.92980*	0.89982*	-0.79680*	-0.93886*	0.04473	-0.92472*	-0.54147	0.45592	0.93970*	-0.12867	0.77809*	0.5553	0.71891*	-0.69079	-0.75241*	0.77746*
Root SOD activity	0.78732*	0.88020*	0.84000*	0.86798*	0.87834*	-0.77570*	0.91269*	0.85775*	-0.69393	0.88498*	0.90042*	-0.87154*	0.94160*	0.26175	-0.57187	-0.94514*	0.71616*	0.93493*	0.91850*	-0.84114*	-0.86271*	-0.88531*	0.87477*	0.88456*	-0.88563*	0.84111*	-0.94208*	0.86273*	0.85722*	0.86709*	-0.90721*	0.89444*	0.92145*	0.91138*	-0.92054*	0.89617*	0.88855*	-0.03589	0.87507*	0.58378	-0.57532	-0.94483*	0.18819	-0.82550*	-0.62355	-0.79558*	0.82029*	0.80456*	-0.63748
Leaf APX activity	0.81095*	0.95188*	0.96653*	0.96044*	0.95237*	-0.80888*	0.91828*	0.90751*	-0.81301*	0.84750*	0.91944*	-0.91815*	0.78918*	0.1873	-0.44409	-0.94018*	0.64104	0.88343*	0.88971*	-0.82389*	-0.88432*	-0.86651*	0.84958*	0.89193*	-0.86872*	0.82361*	-0.88590*	0.88425*	0.88181*	0.88376*	-0.94609*	0.76697*	0.89370*	0.91788*	-0.94909*	0.68828	0.92978*	-0.34262	0.78941*	0.65256	-0.44838	-0.92180*	-0.04332	-0.94143*	-0.41716	-0.56053	0.82574*	0.64892	-0.65991
Root APX activity	0.86114*	0.90898*	0.87675*	0.89984*	0.91753*	-0.72690*	0.98922*	0.97365*	-0.85934*	0.93917*	0.98927*	-0.96269*	0.90748*	0.34116	-0.45563	-0.96477*	0.66373	0.91391*	0.91030*	-0.88199*	-0.91054*	-0.93171*	0.90028*	0.91858*	-0.94184*	0.88194*	-0.92799*	0.91057*	0.90909*	0.91416*	-0.96668*	0.85155*	0.93090*	0.97470*	-0.96750*	0.85016*	0.96327*	-0.07593	0.90285*	0.71487*	-0.62262	-0.96584*	-0.09419	-0.89097*	-0.46783	-0.69308	0.87123*	0.80400*	-0.67967
Leaf CAT activity	0.85369*	0.92818*	0.90275*	0.92164*	0.93286*	-0.74969*	0.99081*	0.95677*	-0.81270*	0.96140*	0.98525*	-0.93225*	0.86459*	0.41505	-0.36695	-0.97908*	0.64643	0.91257*	0.91120*	-0.85917*	-0.89655*	-0.90313*	0.88327*	0.90754*	-0.90715*	0.85913*	-0.92016*	0.89657*	0.89518*	0.90346*	-0.97636*	0.84391*	0.95538*	0.97843*	-0.94210*	0.81288*	0.96525*	-0.11756	0.91079*	0.75216*	-0.55895	-0.98178*	-0.08063	-0.87417*	-0.42646	-0.64229	0.85456*	0.80638*	-0.70964*
Root CAT ctivity	0.77226*	0.81107*	0.79115*	0.80622*	0.81891*	-0.61642	0.96107*	0.94943*	-0.83640*	0.93602*	0.96217*	-0.88274*	0.73625*	0.5044	-0.16937	-0.95198*	0.48385	0.80844*	0.81947*	-0.80748*	-0.85829*	-0.83887*	0.81701*	0.85455*	-0.83893*	0.80743*	-0.81307*	0.85836*	0.85826*	0.85039*	-0.95495*	0.72864*	0.84476*	0.90702*	-0.94080*	0.75059*	0.92909*	-0.11701	0.88489*	0.89188*	-0.63384	-0.89886*	-0.23756	-0.82167*	-0.22045	-0.50577	0.89497*	0.86538*	-0.49368
Leaf GuPX activity	0.83743*	0.87982*	0.86038*	0.87537*	0.88965*	-0.66586	0.97623*	0.95271*	-0.82319*	0.95323*	0.97380*	-0.90060*	0.77895*	0.46684	-0.23834	-0.96026*	0.57056	0.85837*	0.86714*	-0.84030*	-0.88941*	-0.87753*	0.85498*	0.89033*	-0.88110*	0.84023*	-0.86430*	0.88946*	0.88961*	0.89026*	-0.96993*	0.78605*	0.89935*	0.94992*	-0.93595*	0.76137*	0.94509*	-0.12092	0.88396*	0.83520*	-0.54908	-0.93754*	-0.1707	-0.85757*	-0.28018	-0.52212	0.86408*	0.80827*	-0.60746
Root GuPX activity	-0.72240*	-0.87727*	-0.86231*	-0.87449*	-0.87072*	0.84679*	-0.87038*	-0.84078*	0.72534*	-0.79039*	-0.86559*	0.90740*	-0.95161*	-0.0779	0.70435	0.90183*	-0.66562	-0.88700*	-0.86192*	0.76099*	0.78411*	0.82496*	-0.80252*	-0.81210*	0.83791*	-0.76086*	0.90049*	-0.78407*	-0.77719*	-0.78991*	0.85185*	-0.81084*	-0.88349*	-0.87193*	0.90579*	-0.85249*	-0.86747*	0.18802	-0.80020*	-0.45585	0.63107	0.92080*	-0.14675	0.86758*	0.75177*	0.88782*	-0.82287*	-0.71003*	0.68256
*, significant difference at p < 0.05
[truncated: 95 more columns]
